# Supplementary material for: Adherence to and experiences of K–12 students in modified and standard home quarantine during the SARS-CoV-2 pandemic in Missouri
Source: PLoS One. 2023 Jan 17;18(1):e0275404. doi: 10.1371/journal.pone.0275404 (PMC9844916; doi:10.1371/journal.pone.0275404)
Supplement: S1 File — (XLSX) [file pone.0275404.s001.xlsx]

## Sheet: Data
	Q1	Q2	Q3	Q4	Q4	Q4	Q4	Q4	Q4	Q4	Q4	Q4	Q4	Q5	Q5	Q5	Q5	Q5	Q5	Q5	Q5	Q5	Q5	Q5	Q5	Q5	Q6	Q7	Q8	Q9	Q11	Q11	Q11	Q11	Q11	Q11	Q11	Q11	Q11	Q11	Q11	Q11	Q11	Q11	Q11 Aggregate
N	mqfollow	mqoffer	mqattend	reasonnomq___1	reasonnomq___2	reasonnomq___3	reasonnomq___4	reasonnomq___5	reasonnomq___6	reasonnomq___7	reasonnomq___8	reasonnomq___9	reasonnomq___10	mqallowed___1	mqallowed___2	mqallowed___3	mqallowed___4	mqallowed___5	mqallowed___6	mqallowed___7	mqallowed___8	mqallowed___9	mqallowed___10	mqallowed___11	mqallowed___12	mqallowed___13	quarantinerisk	quarantineclass	dailystress	dailyimpact	quarantineactivity_1	quarantineactivity_2	quarantineactivity_3	quarantineactivity_4	quarantineactivity_5	quarantineactivity_6	quarantineactivity_7	quarantineactivity_8	quarantineactivity_9	quarantineactivity_10	quarantineactivity_11	quarantineactivity_12	quarantineactivity_13	quarantineactivity_14	quarantineactivity_category	site	student	quarantine_type	school_cat
1	No	No		Unchecked	Unchecked	Unchecked	Unchecked	Unchecked	Unchecked	Unchecked	Unchecked	Unchecked	Unchecked	Unchecked	Unchecked	Unchecked	Unchecked	Unchecked	Unchecked	Unchecked	Unchecked	Unchecked	Unchecked	Unchecked	Unchecked	Unchecked	Yes	No	Much more stressful than usual	Somewhat negatively impacted	0	0	0	0	0	0	1	0	0	0	1	0	0	0	1-2 activities	SGC	Yes	Traditional	Elementary
2	No	Yes		Unchecked	Unchecked	Unchecked	Unchecked	Unchecked	Unchecked	Unchecked	Unchecked	Unchecked	Unchecked	Unchecked	Unchecked	Unchecked	Unchecked	Unchecked	Unchecked	Unchecked	Unchecked	Unchecked	Unchecked	Unchecked	Unchecked	Unchecked	No	Yes	Neither more nor less stressful than usual	Neither negatively nor positively impacted	0	0	0	0	0	0	0	0	0	0	0	0	0	0	No activities	SGC	Yes	Traditional	Elementary
3	Yes		No	Unchecked	Unchecked	Unchecked	Unchecked	Unchecked	Unchecked	Unchecked	Unchecked	Checked	Unchecked	Unchecked	Unchecked	Unchecked	Unchecked	Unchecked	Unchecked	Unchecked	Unchecked	Unchecked	Unchecked	Unchecked	Unchecked	Unchecked	Yes	No	Neither more nor less stressful than usual	Neither negatively nor positively impacted	0	0	0	0	0	0	0	0	0	0	0	0	0	0	No activities	SGC	Yes	Traditional	Elementary
4	No	No		Unchecked	Unchecked	Unchecked	Unchecked	Unchecked	Unchecked	Unchecked	Unchecked	Unchecked	Unchecked	Unchecked	Unchecked	Unchecked	Unchecked	Unchecked	Unchecked	Unchecked	Unchecked	Unchecked	Unchecked	Unchecked	Unchecked	Unchecked	Yes	Yes	Somewhat more stressful than usual	Somewhat negatively impacted	0	0	0	0	0	0	0	0	0	0	0	0	0	0	No activities	SGC	Yes	Traditional	Elementary
5	No	Yes		Unchecked	Unchecked	Unchecked	Unchecked	Unchecked	Unchecked	Unchecked	Unchecked	Unchecked	Unchecked	Unchecked	Unchecked	Unchecked	Unchecked	Unchecked	Unchecked	Unchecked	Unchecked	Unchecked	Unchecked	Unchecked	Unchecked	Unchecked	No	Yes	Somewhat more stressful than usual	Somewhat negatively impacted	0	0	0	0	0	0	0	0	0	0	0	0	0	0	No activities	SGC	Yes	Traditional	Elementary
6	Yes		Yes	Unchecked	Unchecked	Unchecked	Unchecked	Unchecked	Unchecked	Unchecked	Unchecked	Unchecked	Unchecked	Unchecked	Unchecked	Unchecked	Unchecked	Unchecked	Unchecked	Unchecked	Unchecked	Unchecked	Unchecked	Unchecked	Checked	Unchecked	No	Yes	Somewhat more stressful than usual	Neither negatively nor positively impacted	0	0	0	0	0	0	0	0	1	0	0	0	0	0	1-2 activities	SGC	Yes	Modified	Elementary
7	No	Yes		Unchecked	Unchecked	Unchecked	Unchecked	Unchecked	Unchecked	Unchecked	Unchecked	Unchecked	Unchecked	Unchecked	Unchecked	Unchecked	Unchecked	Unchecked	Unchecked	Unchecked	Unchecked	Unchecked	Unchecked	Unchecked	Unchecked	Unchecked	Prefer not to say	Yes	Somewhat more stressful than usual	Somewhat negatively impacted	0	0	0	0	0	0	0	0	0	0	0	0	0	0	No activities	SGC	Yes	Traditional	Elementary
8	No	Yes		Unchecked	Unchecked	Unchecked	Unchecked	Unchecked	Unchecked	Unchecked	Unchecked	Unchecked	Unchecked	Unchecked	Unchecked	Unchecked	Unchecked	Unchecked	Unchecked	Unchecked	Unchecked	Unchecked	Unchecked	Unchecked	Unchecked	Unchecked	Yes	No	Somewhat less stressful than usual	Strongly positively impacted	0	0	0	1	1	0	0	0	0	0	0	0	0	0	1-2 activities	SGC	Yes	Traditional	Elementary
9	No	Yes		Unchecked	Unchecked	Unchecked	Unchecked	Unchecked	Unchecked	Unchecked	Unchecked	Unchecked	Unchecked	Unchecked	Unchecked	Unchecked	Unchecked	Unchecked	Unchecked	Unchecked	Unchecked	Unchecked	Unchecked	Unchecked	Unchecked	Unchecked	No	Yes	Much more stressful than usual	Strongly negatively impacted	0	0	0	0	0	0	0	0	0	0	0	0	0	0	No activities	SGC	Yes	Traditional	Elementary
10	Yes		No	Checked	Checked	Unchecked	Unchecked	Checked	Unchecked	Checked	Unchecked	Unchecked	Unchecked	Unchecked	Unchecked	Unchecked	Unchecked	Unchecked	Unchecked	Unchecked	Unchecked	Unchecked	Unchecked	Unchecked	Unchecked	Unchecked	Yes	No	Neither more nor less stressful than usual	Neither negatively nor positively impacted	0	0	0	0	0	0	0	0	0	0	0	0	0	0	No activities	SGC	Yes	Traditional	Elementary
11	Yes		No	Unchecked	Unchecked	Checked	Unchecked	Unchecked	Unchecked	Unchecked	Unchecked	Unchecked	Unchecked	Unchecked	Unchecked	Unchecked	Unchecked	Unchecked	Unchecked	Unchecked	Unchecked	Unchecked	Unchecked	Unchecked	Unchecked	Unchecked	Yes	No	Neither more nor less stressful than usual	Somewhat negatively impacted	0	0	0	0	0	0	0	0	0	0	1	0	0	0	No activities	SGC	Yes	Traditional	Elementary
12	No	Yes		Unchecked	Unchecked	Unchecked	Unchecked	Unchecked	Unchecked	Unchecked	Unchecked	Unchecked	Unchecked	Unchecked	Unchecked	Unchecked	Unchecked	Unchecked	Unchecked	Unchecked	Unchecked	Unchecked	Unchecked	Unchecked	Unchecked	Unchecked	No	Yes	Somewhat more stressful than usual	Somewhat negatively impacted	0	0	0	0	0	0	0	0	0	0	0	1	0	1	1-2 activities	SGC	Yes	Traditional	Elementary
13	No	Yes		Unchecked	Unchecked	Unchecked	Unchecked	Unchecked	Unchecked	Unchecked	Unchecked	Unchecked	Unchecked	Unchecked	Unchecked	Unchecked	Unchecked	Unchecked	Unchecked	Unchecked	Unchecked	Unchecked	Unchecked	Unchecked	Unchecked	Unchecked	Yes	No	Neither more nor less stressful than usual	Neither negatively nor positively impacted	0	0	0	0	0	0	0	0	0	0	1	0	0	0	No activities	SGC	Yes	Traditional	Elementary
14	No	No		Unchecked	Unchecked	Unchecked	Unchecked	Unchecked	Unchecked	Unchecked	Unchecked	Unchecked	Unchecked	Unchecked	Unchecked	Unchecked	Unchecked	Unchecked	Unchecked	Unchecked	Unchecked	Unchecked	Unchecked	Unchecked	Unchecked	Unchecked	Yes	Yes	Neither more nor less stressful than usual	Neither negatively nor positively impacted	0	0	0	0	0	0	0	0	0	0	0	0	0	0	No activities	SGC	Yes	Traditional	High School
15	No	Yes		Unchecked	Unchecked	Unchecked	Unchecked	Unchecked	Unchecked	Unchecked	Unchecked	Unchecked	Unchecked	Unchecked	Unchecked	Unchecked	Unchecked	Unchecked	Unchecked	Unchecked	Unchecked	Unchecked	Unchecked	Unchecked	Unchecked	Unchecked	No	Yes	Much more stressful than usual	Strongly negatively impacted	1	1	1	1	1	1	1	0	0	1	0	1	0	0	>3 activities	SGC	Yes	Traditional	High School
16	Yes		No	Unchecked	Unchecked	Unchecked	Unchecked	Unchecked	Unchecked	Unchecked	Unchecked	Checked	Unchecked	Unchecked	Unchecked	Unchecked	Unchecked	Unchecked	Unchecked	Unchecked	Unchecked	Unchecked	Unchecked	Unchecked	Unchecked	Unchecked	No	No	Somewhat more stressful than usual	Somewhat positively impacted	0	0	0	0	0	0	0	0	1	0	0	0	0	0	1-2 activities	SGC	Yes	Traditional	High School
17	No	Unsure		Unchecked	Unchecked	Unchecked	Unchecked	Unchecked	Unchecked	Unchecked	Unchecked	Unchecked	Unchecked	Unchecked	Unchecked	Unchecked	Unchecked	Unchecked	Unchecked	Unchecked	Unchecked	Unchecked	Unchecked	Unchecked	Unchecked	Unchecked	Yes	No	Neither more nor less stressful than usual	Neither negatively nor positively impacted	0	0	0	0	0	0	0	0	0	0	0	0	0	0	No activities	SGC	Yes	Traditional	High School
18	No	Unsure		Unchecked	Unchecked	Unchecked	Unchecked	Unchecked	Unchecked	Unchecked	Unchecked	Unchecked	Unchecked	Unchecked	Unchecked	Unchecked	Unchecked	Unchecked	Unchecked	Unchecked	Unchecked	Unchecked	Unchecked	Unchecked	Unchecked	Unchecked	Yes	Yes	Neither more nor less stressful than usual	Neither negatively nor positively impacted	0	0	0	0	0	0	0	0	0	0	1	0	0	0	No activities	SGC	Yes	Traditional	High School
19	Yes		No	Checked	Checked	Checked	Checked	Unchecked	Unchecked	Unchecked	Unchecked	Unchecked	Unchecked	Unchecked	Unchecked	Unchecked	Unchecked	Unchecked	Unchecked	Unchecked	Unchecked	Unchecked	Unchecked	Unchecked	Unchecked	Unchecked	Yes	No	Somewhat more stressful than usual	Somewhat negatively impacted	0	0	0	0	0	0	0	0	0	0	1	0	0	0	No activities	SGC	Yes	Traditional	High School
20	No	Unsure		Unchecked	Unchecked	Unchecked	Unchecked	Unchecked	Unchecked	Unchecked	Unchecked	Unchecked	Unchecked	Unchecked	Unchecked	Unchecked	Unchecked	Unchecked	Unchecked	Unchecked	Unchecked	Unchecked	Unchecked	Unchecked	Unchecked	Unchecked	Yes	No	Much more stressful than usual	Somewhat negatively impacted	0	0	0	0	0	0	0	0	0	0	1	0	0	1	No activities	SGC	Yes	Traditional	High School
21	No	Yes		Unchecked	Unchecked	Unchecked	Unchecked	Unchecked	Unchecked	Unchecked	Unchecked	Unchecked	Unchecked	Unchecked	Unchecked	Unchecked	Unchecked	Unchecked	Unchecked	Unchecked	Unchecked	Unchecked	Unchecked	Unchecked	Unchecked	Unchecked	No	Yes	Somewhat more stressful than usual	Somewhat negatively impacted	0	0	0	0	0	0	0	0	0	0	1	0	0	0	No activities	SGC	Yes	Traditional	High School
22	Yes		Yes	Unchecked	Unchecked	Unchecked	Unchecked	Unchecked	Unchecked	Unchecked	Unchecked	Unchecked	Unchecked	Checked	Checked	Unchecked	Checked	Unchecked	Unchecked	Unchecked	Unchecked	Unchecked	Checked	Checked	Unchecked	Unchecked	No	Yes	Neither more nor less stressful than usual	Neither negatively nor positively impacted	1	0	1	0	0	0	0	0	0	0	0	0	0	0	1-2 activities	SGC	Yes	Modified	High School
23	No	Yes		Unchecked	Unchecked	Unchecked	Unchecked	Unchecked	Unchecked	Unchecked	Unchecked	Unchecked	Unchecked	Unchecked	Unchecked	Unchecked	Unchecked	Unchecked	Unchecked	Unchecked	Unchecked	Unchecked	Unchecked	Unchecked	Unchecked	Unchecked	No	Yes	Much more stressful than usual	Somewhat negatively impacted	0	0	0	0	0	0	0	0	0	0	0	0	0	0	No activities	SGC	Yes	Traditional	High School
24	Yes		Yes	Unchecked	Unchecked	Unchecked	Unchecked	Unchecked	Unchecked	Unchecked	Unchecked	Unchecked	Unchecked	Checked	Unchecked	Unchecked	Unchecked	Unchecked	Unchecked	Unchecked	Unchecked	Unchecked	Unchecked	Unchecked	Unchecked	Unchecked	No	Yes	Neither more nor less stressful than usual	Neither negatively nor positively impacted	0	0	0	0	0	0	0	0	0	0	0	0	99	0	Prefered not to answer	SGC	Yes	Modified	High School
25	No	No		Unchecked	Unchecked	Unchecked	Unchecked	Unchecked	Unchecked	Unchecked	Unchecked	Unchecked	Unchecked	Unchecked	Unchecked	Unchecked	Unchecked	Unchecked	Unchecked	Unchecked	Unchecked	Unchecked	Unchecked	Unchecked	Unchecked	Unchecked	Yes	No	Somewhat less stressful than usual	Somewhat negatively impacted	0	0	0	0	0	0	0	0	0	0	0	0	0	0	No activities	SGC	Yes	Traditional	High School
26	No	No		Unchecked	Unchecked	Unchecked	Unchecked	Unchecked	Unchecked	Unchecked	Unchecked	Unchecked	Unchecked	Unchecked	Unchecked	Unchecked	Unchecked	Unchecked	Unchecked	Unchecked	Unchecked	Unchecked	Unchecked	Unchecked	Unchecked	Unchecked	Yes	No	Much less stressful than usual	Neither negatively nor positively impacted	0	0	0	0	0	0	0	0	0	0	1	0	0	0	No activities	SGC	Yes	Traditional	High School
27	Yes		No	Checked	Unchecked	Unchecked	Unchecked	Unchecked	Unchecked	Unchecked	Unchecked	Unchecked	Unchecked	Unchecked	Unchecked	Unchecked	Unchecked	Unchecked	Unchecked	Unchecked	Unchecked	Unchecked	Unchecked	Unchecked	Unchecked	Unchecked	No	Yes	Neither more nor less stressful than usual	Neither negatively nor positively impacted	0	0	0	0	0	0	0	0	0	0	0	0	0	0	No activities	SGC	Yes	Traditional	High School
28	No	Yes		Unchecked	Unchecked	Unchecked	Unchecked	Unchecked	Unchecked	Unchecked	Unchecked	Unchecked	Unchecked	Unchecked	Unchecked	Unchecked	Unchecked	Unchecked	Unchecked	Unchecked	Unchecked	Unchecked	Unchecked	Unchecked	Unchecked	Unchecked	No	Yes	Much more stressful than usual	Strongly negatively impacted	0	0	0	0	0	0	0	0	0	0	0	0	0	1	No activities	SGC	Yes	Traditional	Middle School
29	Yes		Yes	Unchecked	Unchecked	Unchecked	Unchecked	Unchecked	Unchecked	Unchecked	Unchecked	Unchecked	Unchecked	Checked	Checked	Checked	Unchecked	Unchecked	Unchecked	Unchecked	Unchecked	Unchecked	Unchecked	Unchecked	Unchecked	Unchecked	Prefer not to say	No	Neither more nor less stressful than usual	Somewhat negatively impacted	0	0	0	0	0	0	0	0	0	0	1	0	0	0	No activities	SGC	Yes	Modified	Middle School
30	Yes		Yes	Unchecked	Unchecked	Unchecked	Unchecked	Unchecked	Unchecked	Unchecked	Unchecked	Unchecked	Unchecked	Unchecked	Unchecked	Unchecked	Unchecked	Unchecked	Checked	Unchecked	Unchecked	Unchecked	Unchecked	Unchecked	Unchecked	Unchecked	No	Yes	Somewhat more stressful than usual	Neither negatively nor positively impacted	0	1	0	0	0	0	1	0	0	0	0	0	0	0	1-2 activities	SGC	Yes	Modified	Middle School
31	Yes		Yes	Unchecked	Unchecked	Unchecked	Unchecked	Unchecked	Unchecked	Unchecked	Unchecked	Unchecked	Unchecked	Unchecked	Checked	Checked	Checked	Unchecked	Unchecked	Unchecked	Unchecked	Unchecked	Unchecked	Checked	Unchecked	Unchecked	No	Yes	Somewhat more stressful than usual	Neither negatively nor positively impacted	1	1	1	0	0	1	1	0	1	0	0	1	0	0	>3 activities	SGC	Yes	Modified	Middle School
32	Yes		Yes	Unchecked	Unchecked	Unchecked	Unchecked	Unchecked	Unchecked	Unchecked	Unchecked	Unchecked	Unchecked	Checked	Unchecked	Unchecked	Unchecked	Unchecked	Unchecked	Unchecked	Unchecked	Unchecked	Unchecked	Checked	Unchecked	Unchecked	No	Yes	Neither more nor less stressful than usual	Neither negatively nor positively impacted	0	0	0	0	0	0	0	0	0	0	0	0	0	0	No activities	SGC	Yes	Modified	Middle School
33	Yes		No	Unchecked	Unchecked	Unchecked	Unchecked	Unchecked	Unchecked	Unchecked	Unchecked	Checked	Unchecked	Unchecked	Unchecked	Unchecked	Unchecked	Unchecked	Unchecked	Unchecked	Unchecked	Unchecked	Unchecked	Unchecked	Unchecked	Unchecked	No	Yes	Neither more nor less stressful than usual	Neither negatively nor positively impacted	0	0	0	0	0	0	0	0	0	0	0	0	0	0	No activities	SGC	Yes	Traditional	Middle School
34	No	Yes		Unchecked	Unchecked	Unchecked	Unchecked	Unchecked	Unchecked	Unchecked	Unchecked	Unchecked	Unchecked	Unchecked	Unchecked	Unchecked	Unchecked	Unchecked	Unchecked	Unchecked	Unchecked	Unchecked	Unchecked	Unchecked	Unchecked	Unchecked	No	Yes	Somewhat more stressful than usual	Somewhat negatively impacted	0	0	0	0	0	0	0	0	0	0	1	0	0	0	No activities	SGC	Yes	Traditional	Middle School
35	Yes		Yes	Unchecked	Unchecked	Unchecked	Unchecked	Unchecked	Unchecked	Unchecked	Unchecked	Unchecked	Unchecked	Checked	Checked	Checked	Checked	Unchecked	Unchecked	Unchecked	Unchecked	Unchecked	Unchecked	Unchecked	Unchecked	Unchecked	No	Yes	Neither more nor less stressful than usual	Strongly positively impacted	0	0	0	0	0	0	0	0	0	0	1	0	0	0	No activities	SGC	Yes	Modified	Middle School
36	Yes		Yes	Unchecked	Unchecked	Unchecked	Unchecked	Unchecked	Unchecked	Unchecked	Unchecked	Unchecked	Unchecked	Checked	Checked	Checked	Checked	Unchecked	Unchecked	Unchecked	Unchecked	Unchecked	Unchecked	Unchecked	Unchecked	Unchecked	No	Yes	Much less stressful than usual	Somewhat negatively impacted	0	0	0	0	0	0	0	0	0	0	1	1	0	0	1-2 activities	SGC	Yes	Modified	Middle School
37	Yes		Yes	Unchecked	Unchecked	Unchecked	Unchecked	Unchecked	Unchecked	Unchecked	Unchecked	Unchecked	Unchecked	Unchecked	Checked	Unchecked	Unchecked	Unchecked	Unchecked	Unchecked	Unchecked	Unchecked	Unchecked	Unchecked	Unchecked	Unchecked	Yes	Yes	Neither more nor less stressful than usual	Neither negatively nor positively impacted	0	0	0	0	0	0	0	0	0	0	1	0	0	0	No activities	SGC	Yes	Modified	Middle School
38	Yes		Yes	Unchecked	Unchecked	Unchecked	Unchecked	Unchecked	Unchecked	Unchecked	Unchecked	Unchecked	Unchecked	Checked	Checked	Checked	Checked	Unchecked	Unchecked	Unchecked	Unchecked	Unchecked	Unchecked	Unchecked	Checked	Unchecked	No	Yes	Somewhat more stressful than usual	Somewhat negatively impacted	0	0	0	1	1	0	0	0	0	0	0	0	0	0	1-2 activities	SGC	Yes	Modified	Middle School
39	Yes		Yes	Unchecked	Unchecked	Unchecked	Unchecked	Unchecked	Unchecked	Unchecked	Unchecked	Unchecked	Unchecked	Checked	Unchecked	Unchecked	Unchecked	Unchecked	Unchecked	Unchecked	Unchecked	Unchecked	Unchecked	Unchecked	Unchecked	Unchecked	Prefer not to say	Yes	Neither more nor less stressful than usual	Neither negatively nor positively impacted	0	1	0	0	0	0	0	0	1	0	0	0	0	0	1-2 activities	SGC	Yes	Modified	Middle School
40	Yes		Yes	Unchecked	Unchecked	Unchecked	Unchecked	Unchecked	Unchecked	Unchecked	Unchecked	Unchecked	Unchecked	Checked	Checked	Checked	Checked	Checked	Checked	Unchecked	Unchecked	Unchecked	Unchecked	Checked	Unchecked	Unchecked	No	Yes	Much more stressful than usual	Strongly negatively impacted	0	0	0	0	0	0	0	0	0	0	0	0	0	0	No activities	SGC	Yes	Modified	Middle School
41	Yes		Yes	Unchecked	Unchecked	Unchecked	Unchecked	Unchecked	Unchecked	Unchecked	Unchecked	Unchecked	Unchecked	Checked	Unchecked	Unchecked	Unchecked	Unchecked	Unchecked	Unchecked	Unchecked	Unchecked	Unchecked	Unchecked	Unchecked	Unchecked	Prefer not to say	Yes	Somewhat more stressful than usual	Neither negatively nor positively impacted	1	0	0	0	0	0	0	0	0	0	1	0	0	0	1-2 activities	SGC	Yes	Modified	Middle School
42	Yes		No	Unchecked	Unchecked	Checked	Unchecked	Unchecked	Unchecked	Unchecked	Unchecked	Unchecked	Unchecked	Unchecked	Unchecked	Unchecked	Unchecked	Unchecked	Unchecked	Unchecked	Unchecked	Unchecked	Unchecked	Unchecked	Unchecked	Unchecked	Yes	No	Somewhat more stressful than usual	Somewhat negatively impacted	0	0	0	0	0	0	0	0	0	0	1	0	0	0	No activities	SGC	Yes	Traditional	Middle School
43	Yes		Yes	Unchecked	Unchecked	Unchecked	Unchecked	Unchecked	Unchecked	Unchecked	Unchecked	Unchecked	Unchecked	Checked	Checked	Checked	Checked	Unchecked	Unchecked	Unchecked	Unchecked	Unchecked	Unchecked	Checked	Unchecked	Unchecked	No	Yes	Neither more nor less stressful than usual	Somewhat negatively impacted	0	0	0	0	0	0	0	0	0	0	0	0	0	0	No activities	SGC	Yes	Modified	Middle School
44	Yes		Yes	Unchecked	Unchecked	Unchecked	Unchecked	Unchecked	Unchecked	Unchecked	Unchecked	Unchecked	Unchecked	Checked	Unchecked	Unchecked	Unchecked	Unchecked	Unchecked	Unchecked	Unchecked	Unchecked	Unchecked	Unchecked	Unchecked	Unchecked	Yes	No	Neither more nor less stressful than usual	Neither negatively nor positively impacted	0	0	0	0	0	0	0	0	0	0	0	0	0	0	No activities	SGC	Yes	Modified	Middle School
45	No	No		Unchecked	Unchecked	Unchecked	Unchecked	Unchecked	Unchecked	Unchecked	Unchecked	Unchecked	Unchecked	Unchecked	Unchecked	Unchecked	Unchecked	Unchecked	Unchecked	Unchecked	Unchecked	Unchecked	Unchecked	Unchecked	Unchecked	Unchecked	Yes	No	Neither more nor less stressful than usual	Neither negatively nor positively impacted	0	0	0	0	0	0	0	0	0	0	0	0	0	0	No activities	SGC	Yes	Traditional	Elementary
46	Yes		Yes	Unchecked	Unchecked	Unchecked	Unchecked	Unchecked	Unchecked	Unchecked	Unchecked	Unchecked	Unchecked	Checked	Checked	Checked	Checked	Unchecked	Unchecked	Unchecked	Unchecked	Unchecked	Checked	Checked	Unchecked	Unchecked	No	Yes	Neither more nor less stressful than usual	Neither negatively nor positively impacted	0	0	0	1	1	1	0	0	0	1	0	0	0	0	>3 activities	SGC	Yes	Modified	Elementary
47	Yes		Yes	Unchecked	Unchecked	Unchecked	Unchecked	Unchecked	Unchecked	Unchecked	Unchecked	Unchecked	Unchecked	Checked	Unchecked	Unchecked	Unchecked	Unchecked	Unchecked	Unchecked	Checked	Unchecked	Unchecked	Unchecked	Unchecked	Unchecked	Yes	No	Neither more nor less stressful than usual	Somewhat negatively impacted	1	1	0	0	0	0	0	0	0	0	1	0	0	0	1-2 activities	SGC	Yes	Modified	Elementary
48	Yes		Yes	Unchecked	Unchecked	Unchecked	Unchecked	Unchecked	Unchecked	Unchecked	Unchecked	Unchecked	Unchecked	Checked	Checked	Checked	Checked	Unchecked	Unchecked	Checked	Unchecked	Unchecked	Unchecked	Checked	Unchecked	Unchecked	No	Yes	Much less stressful than usual	Strongly positively impacted	0	0	0	0	0	0	0	0	0	0	0	0	0	0	No activities	SGC	Yes	Modified	Elementary
49	No	Yes		Unchecked	Unchecked	Unchecked	Unchecked	Unchecked	Unchecked	Unchecked	Unchecked	Unchecked	Unchecked	Unchecked	Unchecked	Unchecked	Unchecked	Unchecked	Unchecked	Unchecked	Unchecked	Unchecked	Unchecked	Unchecked	Unchecked	Unchecked	No	Yes	Neither more nor less stressful than usual	Neither negatively nor positively impacted	0	0	0	0	0	0	0	0	0	0	1	0	0	0	No activities	SGC	Yes	Traditional	Elementary
50	Yes		Yes	Unchecked	Unchecked	Unchecked	Unchecked	Unchecked	Unchecked	Unchecked	Unchecked	Unchecked	Unchecked	Checked	Unchecked	Unchecked	Unchecked	Unchecked	Unchecked	Unchecked	Unchecked	Unchecked	Unchecked	Unchecked	Unchecked	Unchecked	No	Yes	Neither more nor less stressful than usual	Neither negatively nor positively impacted	0	1	1	0	0	0	0	0	0	1	0	0	0	0	>3 activities	SGC	Yes	Modified	Elementary
51	Yes		Yes	Unchecked	Unchecked	Unchecked	Unchecked	Unchecked	Unchecked	Unchecked	Unchecked	Unchecked	Unchecked	Checked	Checked	Checked	Checked	Unchecked	Unchecked	Unchecked	Unchecked	Unchecked	Unchecked	Checked	Unchecked	Unchecked	No	Yes	Somewhat more stressful than usual	Somewhat negatively impacted	0	0	1	0	0	0	0	0	0	0	1	0	0	0	1-2 activities	SGC	Yes	Modified	Elementary
52	Yes		Yes	Unchecked	Unchecked	Unchecked	Unchecked	Unchecked	Unchecked	Unchecked	Unchecked	Unchecked	Unchecked	Checked	Unchecked	Unchecked	Unchecked	Unchecked	Unchecked	Unchecked	Unchecked	Unchecked	Unchecked	Unchecked	Unchecked	Unchecked	Prefer not to say	Prefer not to say	Neither more nor less stressful than usual	Neither negatively nor positively impacted	0	0	0	0	0	0	0	0	0	0	0	0	0	0	No activities	SGC	Yes	Modified	High School
53	No	Yes		Unchecked	Unchecked	Unchecked	Unchecked	Unchecked	Unchecked	Unchecked	Unchecked	Unchecked	Unchecked	Unchecked	Unchecked	Unchecked	Unchecked	Unchecked	Unchecked	Unchecked	Unchecked	Unchecked	Unchecked	Unchecked	Unchecked	Unchecked	No	Yes	Neither more nor less stressful than usual	Neither negatively nor positively impacted	0	0	0	0	0	0	0	0	0	0	0	1	0	1	1-2 activities	SGC	Yes	Traditional	High School
54	No	Yes		Unchecked	Unchecked	Unchecked	Unchecked	Unchecked	Unchecked	Unchecked	Unchecked	Unchecked	Unchecked	Unchecked	Unchecked	Unchecked	Unchecked	Unchecked	Unchecked	Unchecked	Unchecked	Unchecked	Unchecked	Unchecked	Unchecked	Unchecked	No	Yes	Somewhat more stressful than usual	Neither negatively nor positively impacted	0	0	0	0	0	0	0	0	0	0	0	0	0	0	No activities	SGC	Yes	Traditional	High School
55	No			Unchecked	Unchecked	Unchecked	Unchecked	Unchecked	Unchecked	Unchecked	Unchecked	Unchecked	Unchecked	Unchecked	Unchecked	Unchecked	Unchecked	Unchecked	Unchecked	Unchecked	Unchecked	Unchecked	Unchecked	Unchecked	Unchecked	Unchecked	No	Yes	Somewhat more stressful than usual	Somewhat negatively impacted	0	0	1	1	1	0	1	0	0	1	1	1	0	0	>3 activities	SGC	Yes	Traditional	Elementary
56	Yes		No	Unchecked	Unchecked	Unchecked	Unchecked	Unchecked	Unchecked	Unchecked	Unchecked	Checked	Unchecked	Unchecked	Unchecked	Unchecked	Unchecked	Unchecked	Unchecked	Unchecked	Unchecked	Unchecked	Unchecked	Unchecked	Unchecked	Unchecked	Yes	Yes	Neither more nor less stressful than usual	Neither negatively nor positively impacted	0	0	0	0	0	0	0	0	0	0	0	0	0	0	No activities	SGC	Yes	Traditional	Elementary
57	No	Yes		Unchecked	Unchecked	Unchecked	Unchecked	Unchecked	Unchecked	Unchecked	Unchecked	Unchecked	Unchecked	Unchecked	Unchecked	Unchecked	Unchecked	Unchecked	Unchecked	Unchecked	Unchecked	Unchecked	Unchecked	Unchecked	Unchecked	Unchecked	No	Yes	Much more stressful than usual	Somewhat negatively impacted	0	1	1	0	0	0	0	0	1	0	0	0	0	0	>3 activities	SGC	Yes	Traditional	Middle School
58	Yes		Yes	Unchecked	Unchecked	Unchecked	Unchecked	Unchecked	Unchecked	Unchecked	Unchecked	Unchecked	Unchecked	Checked	Checked	Checked	Checked	Checked	Checked	Checked	Checked	Checked	Checked	Checked	Unchecked	Unchecked	No	Yes	Somewhat more stressful than usual	Somewhat negatively impacted	1	1	0	0	0	0	1	0	0	1	0	1	0	0	>3 activities	SGC	Yes	Modified	Middle School
59	Yes		Yes	Unchecked	Unchecked	Unchecked	Unchecked	Unchecked	Unchecked	Unchecked	Unchecked	Unchecked	Unchecked	Checked	Checked	Checked	Checked	Unchecked	Unchecked	Unchecked	Unchecked	Unchecked	Unchecked	Unchecked	Unchecked	Unchecked	No	Yes	Neither more nor less stressful than usual	Neither negatively nor positively impacted	0	0	0	0	0	0	0	0	0	0	0	0	0	0	No activities	SGC	Yes	Modified	Middle School
60	Yes		Yes	Unchecked	Unchecked	Unchecked	Unchecked	Unchecked	Unchecked	Unchecked	Unchecked	Unchecked	Unchecked	Checked	Checked	Checked	Checked	Unchecked	Unchecked	Unchecked	Unchecked	Unchecked	Checked	Unchecked	Unchecked	Unchecked	No	Yes	Somewhat more stressful than usual	Somewhat negatively impacted	0	0	0	0	0	0	0	0	0	0	1	0	0	0	No activities	SGC	Yes	Modified	Middle School
61	Yes		Yes	Unchecked	Unchecked	Unchecked	Unchecked	Unchecked	Unchecked	Unchecked	Unchecked	Unchecked	Unchecked	Checked	Unchecked	Unchecked	Unchecked	Unchecked	Unchecked	Unchecked	Unchecked	Unchecked	Unchecked	Unchecked	Unchecked	Unchecked	No	Yes	Neither more nor less stressful than usual	Somewhat negatively impacted	0	0	0	0	0	0	0	0	0	0	1	0	0	0	No activities	SGC	Yes	Modified	High School
62	No	Yes		Unchecked	Unchecked	Unchecked	Unchecked	Unchecked	Unchecked	Unchecked	Unchecked	Unchecked	Unchecked	Unchecked	Unchecked	Unchecked	Unchecked	Unchecked	Unchecked	Unchecked	Unchecked	Unchecked	Unchecked	Unchecked	Unchecked	Unchecked	No	Yes	Somewhat more stressful than usual	Somewhat negatively impacted	0	0	0	0	0	0	0	0	0	0	0	0	0	0	No activities	SGC	Yes	Traditional	High School
63	Not applicable	Not applicable	Not applicable	Not applicable	Not applicable	Not applicable	Not applicable	Not applicable	Not applicable	Not applicable	Not applicable	Not applicable	Not applicable	Not applicable	Not applicable	Not applicable	Not applicable	Not applicable	Not applicable	Not applicable	Not applicable	Not applicable	Not applicable	Not applicable	Not applicable	Not applicable	Not applicable	Not applicable	Somewhat more stressful than usual	Neither negatively nor positively impacted	0	0	0	0	0	0	0	0	0	0	1	0	0	0	No activities	STL	Yes	Traditional	High School
64	Not applicable	Not applicable	Not applicable	Not applicable	Not applicable	Not applicable	Not applicable	Not applicable	Not applicable	Not applicable	Not applicable	Not applicable	Not applicable	Not applicable	Not applicable	Not applicable	Not applicable	Not applicable	Not applicable	Not applicable	Not applicable	Not applicable	Not applicable	Not applicable	Not applicable	Not applicable	Not applicable	Not applicable	Neither more nor less stressful than usual	Neither negatively nor positively impacted	0	0	0	0	0	0	0	0	0	0	0	0	0	0	No activities	STL	Yes	Traditional	High School
65	Not applicable	Not applicable	Not applicable	Not applicable	Not applicable	Not applicable	Not applicable	Not applicable	Not applicable	Not applicable	Not applicable	Not applicable	Not applicable	Not applicable	Not applicable	Not applicable	Not applicable	Not applicable	Not applicable	Not applicable	Not applicable	Not applicable	Not applicable	Not applicable	Not applicable	Not applicable	Not applicable	Not applicable	Somewhat more stressful than usual	Somewhat negatively impacted	0	0	0	0	0	0	0	0	0	0	0	0	0	0	No activities	STL	Yes	Traditional	High School
66	Not applicable	Not applicable	Not applicable	Not applicable	Not applicable	Not applicable	Not applicable	Not applicable	Not applicable	Not applicable	Not applicable	Not applicable	Not applicable	Not applicable	Not applicable	Not applicable	Not applicable	Not applicable	Not applicable	Not applicable	Not applicable	Not applicable	Not applicable	Not applicable	Not applicable	Not applicable	Not applicable	Not applicable	Neither more nor less stressful than usual	Neither negatively nor positively impacted	0	0	0	0	0	0	0	0	0	0	1	0	0	0	No activities	STL	Yes	Traditional	High School
67	Not applicable	Not applicable	Not applicable	Not applicable	Not applicable	Not applicable	Not applicable	Not applicable	Not applicable	Not applicable	Not applicable	Not applicable	Not applicable	Not applicable	Not applicable	Not applicable	Not applicable	Not applicable	Not applicable	Not applicable	Not applicable	Not applicable	Not applicable	Not applicable	Not applicable	Not applicable	Not applicable	Not applicable	Somewhat more stressful than usual	Somewhat negatively impacted	0	0	0	0	0	0	0	0	0	0	0	0	0	0	No activities	STL	Yes	Traditional	High School
68	Not applicable	Not applicable	Not applicable	Not applicable	Not applicable	Not applicable	Not applicable	Not applicable	Not applicable	Not applicable	Not applicable	Not applicable	Not applicable	Not applicable	Not applicable	Not applicable	Not applicable	Not applicable	Not applicable	Not applicable	Not applicable	Not applicable	Not applicable	Not applicable	Not applicable	Not applicable	Not applicable	Not applicable	Somewhat more stressful than usual	Neither negatively nor positively impacted	0	0	0	0	0	0	0	0	0	0	1	0	0	0	No activities	STL	Yes	Traditional	High School
69	Not applicable	Not applicable	Not applicable	Not applicable	Not applicable	Not applicable	Not applicable	Not applicable	Not applicable	Not applicable	Not applicable	Not applicable	Not applicable	Not applicable	Not applicable	Not applicable	Not applicable	Not applicable	Not applicable	Not applicable	Not applicable	Not applicable	Not applicable	Not applicable	Not applicable	Not applicable	Not applicable	Not applicable	Neither more nor less stressful than usual	Neither negatively nor positively impacted	0	1	1	1	1	0	0	0	0	0	0	0	0	0	>3 activities	STL	Yes	Traditional	Middle School
70	Not applicable	Not applicable	Not applicable	Not applicable	Not applicable	Not applicable	Not applicable	Not applicable	Not applicable	Not applicable	Not applicable	Not applicable	Not applicable	Not applicable	Not applicable	Not applicable	Not applicable	Not applicable	Not applicable	Not applicable	Not applicable	Not applicable	Not applicable	Not applicable	Not applicable	Not applicable	Not applicable	Not applicable	Neither more nor less stressful than usual	Neither negatively nor positively impacted	0	0	0	0	0	0	0	0	0	0	0	0	0	0	No activities	STL	Yes	Traditional	Middle School
71	Not applicable	Not applicable	Not applicable	Not applicable	Not applicable	Not applicable	Not applicable	Not applicable	Not applicable	Not applicable	Not applicable	Not applicable	Not applicable	Not applicable	Not applicable	Not applicable	Not applicable	Not applicable	Not applicable	Not applicable	Not applicable	Not applicable	Not applicable	Not applicable	Not applicable	Not applicable	Not applicable	Not applicable	Neither more nor less stressful than usual	Neither negatively nor positively impacted	0	0	0	0	0	0	0	0	0	0	1	0	0	0	No activities	STL	Yes	Traditional	Middle School
72	Not applicable	Not applicable	Not applicable	Not applicable	Not applicable	Not applicable	Not applicable	Not applicable	Not applicable	Not applicable	Not applicable	Not applicable	Not applicable	Not applicable	Not applicable	Not applicable	Not applicable	Not applicable	Not applicable	Not applicable	Not applicable	Not applicable	Not applicable	Not applicable	Not applicable	Not applicable	Not applicable	Not applicable	Neither more nor less stressful than usual	Neither negatively nor positively impacted	0	0	0	0	0	0	0	0	0	0	1	0	0	0	No activities	STL	Yes	Traditional	Middle School
73	Not applicable	Not applicable	Not applicable	Not applicable	Not applicable	Not applicable	Not applicable	Not applicable	Not applicable	Not applicable	Not applicable	Not applicable	Not applicable	Not applicable	Not applicable	Not applicable	Not applicable	Not applicable	Not applicable	Not applicable	Not applicable	Not applicable	Not applicable	Not applicable	Not applicable	Not applicable	Not applicable	Not applicable	Neither more nor less stressful than usual	Neither negatively nor positively impacted	0	0	0	0	0	0	0	0	0	0	0	0	0	0	No activities	STL	Yes	Traditional	Elementary
74	Not applicable	Not applicable	Not applicable	Not applicable	Not applicable	Not applicable	Not applicable	Not applicable	Not applicable	Not applicable	Not applicable	Not applicable	Not applicable	Not applicable	Not applicable	Not applicable	Not applicable	Not applicable	Not applicable	Not applicable	Not applicable	Not applicable	Not applicable	Not applicable	Not applicable	Not applicable	Not applicable	Not applicable	Neither more nor less stressful than usual	Neither negatively nor positively impacted	0	0	0	0	0	0	0	0	0	0	1	0	0	0	No activities	STL	Yes	Traditional	Middle School
75	Not applicable	Not applicable	Not applicable	Not applicable	Not applicable	Not applicable	Not applicable	Not applicable	Not applicable	Not applicable	Not applicable	Not applicable	Not applicable	Not applicable	Not applicable	Not applicable	Not applicable	Not applicable	Not applicable	Not applicable	Not applicable	Not applicable	Not applicable	Not applicable	Not applicable	Not applicable	Not applicable	Not applicable	Somewhat more stressful than usual	Neither negatively nor positively impacted	0	0	0	0	0	0	0	0	0	0	0	0	0	0	No activities	STL	Yes	Traditional	Middle School
76	Not applicable	Not applicable	Not applicable	Not applicable	Not applicable	Not applicable	Not applicable	Not applicable	Not applicable	Not applicable	Not applicable	Not applicable	Not applicable	Not applicable	Not applicable	Not applicable	Not applicable	Not applicable	Not applicable	Not applicable	Not applicable	Not applicable	Not applicable	Not applicable	Not applicable	Not applicable	Not applicable	Not applicable	Neither more nor less stressful than usual	Neither negatively nor positively impacted	0	0	0	0	0	0	0	0	0	0	0	0	0	0	No activities	STL	Yes	Traditional	Middle School
77	Not applicable	Not applicable	Not applicable	Not applicable	Not applicable	Not applicable	Not applicable	Not applicable	Not applicable	Not applicable	Not applicable	Not applicable	Not applicable	Not applicable	Not applicable	Not applicable	Not applicable	Not applicable	Not applicable	Not applicable	Not applicable	Not applicable	Not applicable	Not applicable	Not applicable	Not applicable	Not applicable	Not applicable	Somewhat more stressful than usual	Somewhat negatively impacted	0	0	0	0	0	0	0	0	0	0	1	0	0	0	No activities	STL	Yes	Traditional	Middle School
78	Not applicable	Not applicable	Not applicable	Not applicable	Not applicable	Not applicable	Not applicable	Not applicable	Not applicable	Not applicable	Not applicable	Not applicable	Not applicable	Not applicable	Not applicable	Not applicable	Not applicable	Not applicable	Not applicable	Not applicable	Not applicable	Not applicable	Not applicable	Not applicable	Not applicable	Not applicable	Not applicable	Not applicable	Somewhat less stressful than usual	Somewhat negatively impacted	0	0	0	0	0	0	0	0	0	0	0	0	0	0	No activities	STL	Yes	Traditional	Elementary
79	Not applicable	Not applicable	Not applicable	Not applicable	Not applicable	Not applicable	Not applicable	Not applicable	Not applicable	Not applicable	Not applicable	Not applicable	Not applicable	Not applicable	Not applicable	Not applicable	Not applicable	Not applicable	Not applicable	Not applicable	Not applicable	Not applicable	Not applicable	Not applicable	Not applicable	Not applicable	Not applicable	Not applicable	Neither more nor less stressful than usual	Somewhat negatively impacted	0	0	0	0	0	0	0	0	0	0	1	0	0	0	No activities	STL	Yes	Traditional	Elementary
80	Not applicable	Not applicable	Not applicable	Not applicable	Not applicable	Not applicable	Not applicable	Not applicable	Not applicable	Not applicable	Not applicable	Not applicable	Not applicable	Not applicable	Not applicable	Not applicable	Not applicable	Not applicable	Not applicable	Not applicable	Not applicable	Not applicable	Not applicable	Not applicable	Not applicable	Not applicable	Not applicable	Not applicable	Neither more nor less stressful than usual	Neither negatively nor positively impacted	0	0	0	0	0	0	1	0	0	0	0	0	0	0	1-2 activities	STL	Yes	Traditional	Middle School
81	Not applicable	Not applicable	Not applicable	Not applicable	Not applicable	Not applicable	Not applicable	Not applicable	Not applicable	Not applicable	Not applicable	Not applicable	Not applicable	Not applicable	Not applicable	Not applicable	Not applicable	Not applicable	Not applicable	Not applicable	Not applicable	Not applicable	Not applicable	Not applicable	Not applicable	Not applicable	Not applicable	Not applicable	Neither more nor less stressful than usual	Somewhat negatively impacted	0	0	0	0	0	0	1	0	0	0	0	0	0	0	1-2 activities	STL	Yes	Traditional	Middle School
82	Not applicable	Not applicable	Not applicable	Not applicable	Not applicable	Not applicable	Not applicable	Not applicable	Not applicable	Not applicable	Not applicable	Not applicable	Not applicable	Not applicable	Not applicable	Not applicable	Not applicable	Not applicable	Not applicable	Not applicable	Not applicable	Not applicable	Not applicable	Not applicable	Not applicable	Not applicable	Not applicable	Not applicable	Somewhat more stressful than usual	Somewhat negatively impacted	0	0	0	0	0	0	0	0	0	0	1	0	0	0	No activities	STL	Yes	Traditional	Elementary
83	Not applicable	Not applicable	Not applicable	Not applicable	Not applicable	Not applicable	Not applicable	Not applicable	Not applicable	Not applicable	Not applicable	Not applicable	Not applicable	Not applicable	Not applicable	Not applicable	Not applicable	Not applicable	Not applicable	Not applicable	Not applicable	Not applicable	Not applicable	Not applicable	Not applicable	Not applicable	Not applicable	Not applicable	Somewhat more stressful than usual	Neither negatively nor positively impacted	0	0	0	0	0	0	0	0	0	0	0	0	0	0	No activities	STL	Yes	Traditional	Elementary
84	Not applicable	Not applicable	Not applicable	Not applicable	Not applicable	Not applicable	Not applicable	Not applicable	Not applicable	Not applicable	Not applicable	Not applicable	Not applicable	Not applicable	Not applicable	Not applicable	Not applicable	Not applicable	Not applicable	Not applicable	Not applicable	Not applicable	Not applicable	Not applicable	Not applicable	Not applicable	Not applicable	Not applicable	Much more stressful than usual	Somewhat negatively impacted	0	0	0	0	0	0	0	0	0	0	0	0	0	0	No activities	STL	Yes	Traditional	Elementary
85	Not applicable	Not applicable	Not applicable	Not applicable	Not applicable	Not applicable	Not applicable	Not applicable	Not applicable	Not applicable	Not applicable	Not applicable	Not applicable	Not applicable	Not applicable	Not applicable	Not applicable	Not applicable	Not applicable	Not applicable	Not applicable	Not applicable	Not applicable	Not applicable	Not applicable	Not applicable	Not applicable	Not applicable	Neither more nor less stressful than usual	Neither negatively nor positively impacted	0	1	1	1	1	1	1	0	0	1	0	0	0	0	>3 activities	STL	Yes	Traditional	Elementary
86	Not applicable	Not applicable	Not applicable	Not applicable	Not applicable	Not applicable	Not applicable	Not applicable	Not applicable	Not applicable	Not applicable	Not applicable	Not applicable	Not applicable	Not applicable	Not applicable	Not applicable	Not applicable	Not applicable	Not applicable	Not applicable	Not applicable	Not applicable	Not applicable	Not applicable	Not applicable	Not applicable	Not applicable	Neither more nor less stressful than usual	Somewhat negatively impacted	0	0	0	0	0	0	0	0	0	0	1	0	0	0	No activities	STL	Yes	Traditional	Elementary
87	Not applicable	Not applicable	Not applicable	Not applicable	Not applicable	Not applicable	Not applicable	Not applicable	Not applicable	Not applicable	Not applicable	Not applicable	Not applicable	Not applicable	Not applicable	Not applicable	Not applicable	Not applicable	Not applicable	Not applicable	Not applicable	Not applicable	Not applicable	Not applicable	Not applicable	Not applicable	Not applicable	Not applicable	Somewhat more stressful than usual	Somewhat negatively impacted	0	0	0	0	0	0	0	0	0	0	1	0	0	0	No activities	STL	Yes	Traditional	Elementary
88	Not applicable	Not applicable	Not applicable	Not applicable	Not applicable	Not applicable	Not applicable	Not applicable	Not applicable	Not applicable	Not applicable	Not applicable	Not applicable	Not applicable	Not applicable	Not applicable	Not applicable	Not applicable	Not applicable	Not applicable	Not applicable	Not applicable	Not applicable	Not applicable	Not applicable	Not applicable	Not applicable	Not applicable	Somewhat less stressful than usual	Neither negatively nor positively impacted	0	0	0	0	0	0	0	0	0	0	1	0	0	0	No activities	STL	Yes	Traditional	Elementary
89	Not applicable	Not applicable	Not applicable	Not applicable	Not applicable	Not applicable	Not applicable	Not applicable	Not applicable	Not applicable	Not applicable	Not applicable	Not applicable	Not applicable	Not applicable	Not applicable	Not applicable	Not applicable	Not applicable	Not applicable	Not applicable	Not applicable	Not applicable	Not applicable	Not applicable	Not applicable	Not applicable	Not applicable	Somewhat more stressful than usual	Strongly negatively impacted	0	0	0	0	0	0	0	0	0	0	0	0	0	0	No activities	STL	Yes	Traditional	Elementary
90	Not applicable	Not applicable	Not applicable	Not applicable	Not applicable	Not applicable	Not applicable	Not applicable	Not applicable	Not applicable	Not applicable	Not applicable	Not applicable	Not applicable	Not applicable	Not applicable	Not applicable	Not applicable	Not applicable	Not applicable	Not applicable	Not applicable	Not applicable	Not applicable	Not applicable	Not applicable	Not applicable	Not applicable	Somewhat more stressful than usual	Somewhat negatively impacted	1	0	0	0	0	0	0	0	0	0	1	0	0	0	1-2 activities	STL	Yes	Traditional	Elementary
91	Not applicable	Not applicable	Not applicable	Not applicable	Not applicable	Not applicable	Not applicable	Not applicable	Not applicable	Not applicable	Not applicable	Not applicable	Not applicable	Not applicable	Not applicable	Not applicable	Not applicable	Not applicable	Not applicable	Not applicable	Not applicable	Not applicable	Not applicable	Not applicable	Not applicable	Not applicable	Not applicable	Not applicable	Somewhat more stressful than usual	Somewhat negatively impacted	0	0	0	0	0	0	0	0	0	0	1	0	0	0	No activities	STL	Yes	Traditional	Elementary
92	Not applicable	Not applicable	Not applicable	Not applicable	Not applicable	Not applicable	Not applicable	Not applicable	Not applicable	Not applicable	Not applicable	Not applicable	Not applicable	Not applicable	Not applicable	Not applicable	Not applicable	Not applicable	Not applicable	Not applicable	Not applicable	Not applicable	Not applicable	Not applicable	Not applicable	Not applicable	Not applicable	Not applicable	Somewhat more stressful than usual	Somewhat negatively impacted	0	0	0	0	0	0	0	0	0	0	1	0	0	0	No activities	STL	Yes	Traditional	Elementary
93	Not applicable	Not applicable	Not applicable	Not applicable	Not applicable	Not applicable	Not applicable	Not applicable	Not applicable	Not applicable	Not applicable	Not applicable	Not applicable	Not applicable	Not applicable	Not applicable	Not applicable	Not applicable	Not applicable	Not applicable	Not applicable	Not applicable	Not applicable	Not applicable	Not applicable	Not applicable	Not applicable	Not applicable	Much more stressful than usual	Somewhat negatively impacted	1	1	0	0	0	0	0	0	0	0	1	0	0	1	1-2 activities	STL	Yes	Traditional	Elementary
94	Not applicable	Not applicable	Not applicable	Not applicable	Not applicable	Not applicable	Not applicable	Not applicable	Not applicable	Not applicable	Not applicable	Not applicable	Not applicable	Not applicable	Not applicable	Not applicable	Not applicable	Not applicable	Not applicable	Not applicable	Not applicable	Not applicable	Not applicable	Not applicable	Not applicable	Not applicable	Not applicable	Not applicable	Much more stressful than usual	Strongly negatively impacted	0	1	1	0	0	0	0	0	0	0	0	1	0	1	>3 activities	STL	Yes	Traditional	Elementary
95	Not applicable	Not applicable	Not applicable	Not applicable	Not applicable	Not applicable	Not applicable	Not applicable	Not applicable	Not applicable	Not applicable	Not applicable	Not applicable	Not applicable	Not applicable	Not applicable	Not applicable	Not applicable	Not applicable	Not applicable	Not applicable	Not applicable	Not applicable	Not applicable	Not applicable	Not applicable	Not applicable	Not applicable	Somewhat more stressful than usual	Somewhat negatively impacted	0	0	0	0	0	0	0	0	0	0	1	0	0	0	No activities	STL	Yes	Traditional	Elementary
96	Not applicable	Not applicable	Not applicable	Not applicable	Not applicable	Not applicable	Not applicable	Not applicable	Not applicable	Not applicable	Not applicable	Not applicable	Not applicable	Not applicable	Not applicable	Not applicable	Not applicable	Not applicable	Not applicable	Not applicable	Not applicable	Not applicable	Not applicable	Not applicable	Not applicable	Not applicable	Not applicable	Not applicable	Somewhat more stressful than usual	Somewhat negatively impacted	0	0	0	0	0	0	0	0	0	0	1	0	0	0	No activities	STL	Yes	Traditional	Elementary
97	Not applicable	Not applicable	Not applicable	Not applicable	Not applicable	Not applicable	Not applicable	Not applicable	Not applicable	Not applicable	Not applicable	Not applicable	Not applicable	Not applicable	Not applicable	Not applicable	Not applicable	Not applicable	Not applicable	Not applicable	Not applicable	Not applicable	Not applicable	Not applicable	Not applicable	Not applicable	Not applicable	Not applicable	Neither more nor less stressful than usual	Strongly negatively impacted	0	0	0	0	0	0	0	0	0	0	0	0	0	0	No activities	STL	Yes	Traditional	Elementary
98	Not applicable	Not applicable	Not applicable	Not applicable	Not applicable	Not applicable	Not applicable	Not applicable	Not applicable	Not applicable	Not applicable	Not applicable	Not applicable	Not applicable	Not applicable	Not applicable	Not applicable	Not applicable	Not applicable	Not applicable	Not applicable	Not applicable	Not applicable	Not applicable	Not applicable	Not applicable	Not applicable	Not applicable	Somewhat more stressful than usual	Somewhat negatively impacted	0	0	0	0	0	0	0	0	0	0	1	0	0	0	No activities	STL	Yes	Traditional	Elementary
99	Not applicable	Not applicable	Not applicable	Not applicable	Not applicable	Not applicable	Not applicable	Not applicable	Not applicable	Not applicable	Not applicable	Not applicable	Not applicable	Not applicable	Not applicable	Not applicable	Not applicable	Not applicable	Not applicable	Not applicable	Not applicable	Not applicable	Not applicable	Not applicable	Not applicable	Not applicable	Not applicable	Not applicable	Somewhat more stressful than usual	Somewhat negatively impacted	0	0	0	0	0	0	0	0	0	0	1	0	0	0	No activities	STL	Yes	Traditional	Elementary
100	Not applicable	Not applicable	Not applicable	Not applicable	Not applicable	Not applicable	Not applicable	Not applicable	Not applicable	Not applicable	Not applicable	Not applicable	Not applicable	Not applicable	Not applicable	Not applicable	Not applicable	Not applicable	Not applicable	Not applicable	Not applicable	Not applicable	Not applicable	Not applicable	Not applicable	Not applicable	Not applicable	Not applicable	Somewhat less stressful than usual	Somewhat negatively impacted	0	0	0	0	0	0	0	0	0	0	1	0	0	0	No activities	STL	Yes	Traditional	Elementary
101	Not applicable	Not applicable	Not applicable	Not applicable	Not applicable	Not applicable	Not applicable	Not applicable	Not applicable	Not applicable	Not applicable	Not applicable	Not applicable	Not applicable	Not applicable	Not applicable	Not applicable	Not applicable	Not applicable	Not applicable	Not applicable	Not applicable	Not applicable	Not applicable	Not applicable	Not applicable	Not applicable	Not applicable	Much less stressful than usual	Neither negatively nor positively impacted	0	0	0	0	0	0	0	0	0	0	0	0	0	0	No activities	STL	Yes	Traditional	Elementary
102	Not applicable	Not applicable	Not applicable	Not applicable	Not applicable	Not applicable	Not applicable	Not applicable	Not applicable	Not applicable	Not applicable	Not applicable	Not applicable	Not applicable	Not applicable	Not applicable	Not applicable	Not applicable	Not applicable	Not applicable	Not applicable	Not applicable	Not applicable	Not applicable	Not applicable	Not applicable	Not applicable	Not applicable	Neither more nor less stressful than usual	Somewhat negatively impacted	0	0	0	0	0	0	0	0	0	0	0	0	0	0	No activities	STL	Yes	Traditional	Elementary
103	Not applicable	Not applicable	Not applicable	Not applicable	Not applicable	Not applicable	Not applicable	Not applicable	Not applicable	Not applicable	Not applicable	Not applicable	Not applicable	Not applicable	Not applicable	Not applicable	Not applicable	Not applicable	Not applicable	Not applicable	Not applicable	Not applicable	Not applicable	Not applicable	Not applicable	Not applicable	Not applicable	Not applicable	Somewhat more stressful than usual	Somewhat negatively impacted	0	0	0	0	0	0	0	0	0	0	1	0	0	0	No activities	STL	Yes	Traditional	Elementary
104	Not applicable	Not applicable	Not applicable	Not applicable	Not applicable	Not applicable	Not applicable	Not applicable	Not applicable	Not applicable	Not applicable	Not applicable	Not applicable	Not applicable	Not applicable	Not applicable	Not applicable	Not applicable	Not applicable	Not applicable	Not applicable	Not applicable	Not applicable	Not applicable	Not applicable	Not applicable	Not applicable	Not applicable	Much more stressful than usual	Strongly negatively impacted	0	0	0	0	0	0	0	0	1	0	0	0	0	0	1-2 activities	STL	Yes	Traditional	Elementary
105	Not applicable	Not applicable	Not applicable	Not applicable	Not applicable	Not applicable	Not applicable	Not applicable	Not applicable	Not applicable	Not applicable	Not applicable	Not applicable	Not applicable	Not applicable	Not applicable	Not applicable	Not applicable	Not applicable	Not applicable	Not applicable	Not applicable	Not applicable	Not applicable	Not applicable	Not applicable	Not applicable	Not applicable	Much more stressful than usual	Strongly negatively impacted	0	0	0	0	0	0	0	0	1	0	0	0	0	0	1-2 activities	STL	Yes	Traditional	Elementary
106	Not applicable	Not applicable	Not applicable	Not applicable	Not applicable	Not applicable	Not applicable	Not applicable	Not applicable	Not applicable	Not applicable	Not applicable	Not applicable	Not applicable	Not applicable	Not applicable	Not applicable	Not applicable	Not applicable	Not applicable	Not applicable	Not applicable	Not applicable	Not applicable	Not applicable	Not applicable	Not applicable	Not applicable	Somewhat more stressful than usual	Somewhat negatively impacted	0	0	0	0	0	0	0	0	0	0	0	0	0	0	No activities	STL	Yes	Traditional	Elementary
107	Not applicable	Not applicable	Not applicable	Not applicable	Not applicable	Not applicable	Not applicable	Not applicable	Not applicable	Not applicable	Not applicable	Not applicable	Not applicable	Not applicable	Not applicable	Not applicable	Not applicable	Not applicable	Not applicable	Not applicable	Not applicable	Not applicable	Not applicable	Not applicable	Not applicable	Not applicable	Not applicable	Not applicable	Neither more nor less stressful than usual	Somewhat negatively impacted	0	0	0	0	0	0	0	0	0	0	1	0	0	0	No activities	STL	Yes	Traditional	Elementary
108	Not applicable	Not applicable	Not applicable	Not applicable	Not applicable	Not applicable	Not applicable	Not applicable	Not applicable	Not applicable	Not applicable	Not applicable	Not applicable	Not applicable	Not applicable	Not applicable	Not applicable	Not applicable	Not applicable	Not applicable	Not applicable	Not applicable	Not applicable	Not applicable	Not applicable	Not applicable	Not applicable	Not applicable	Somewhat less stressful than usual	Neither negatively nor positively impacted	0	0	0	0	0	0	0	0	0	0	1	0	0	0	No activities	STL	Yes	Traditional	Elementary
109	Not applicable	Not applicable	Not applicable	Not applicable	Not applicable	Not applicable	Not applicable	Not applicable	Not applicable	Not applicable	Not applicable	Not applicable	Not applicable	Not applicable	Not applicable	Not applicable	Not applicable	Not applicable	Not applicable	Not applicable	Not applicable	Not applicable	Not applicable	Not applicable	Not applicable	Not applicable	Not applicable	Not applicable	Neither more nor less stressful than usual	Somewhat negatively impacted	0	0	0	0	0	0	0	0	0	0	1	0	0	0	No activities	STL	Yes	Traditional	Elementary
110	Not applicable	Not applicable	Not applicable	Not applicable	Not applicable	Not applicable	Not applicable	Not applicable	Not applicable	Not applicable	Not applicable	Not applicable	Not applicable	Not applicable	Not applicable	Not applicable	Not applicable	Not applicable	Not applicable	Not applicable	Not applicable	Not applicable	Not applicable	Not applicable	Not applicable	Not applicable	Not applicable	Not applicable	Somewhat more stressful than usual	Somewhat negatively impacted	0	0	0	0	0	0	0	0	0	0	1	0	0	0	No activities	STL	Yes	Traditional	Elementary
111	Not applicable	Not applicable	Not applicable	Not applicable	Not applicable	Not applicable	Not applicable	Not applicable	Not applicable	Not applicable	Not applicable	Not applicable	Not applicable	Not applicable	Not applicable	Not applicable	Not applicable	Not applicable	Not applicable	Not applicable	Not applicable	Not applicable	Not applicable	Not applicable	Not applicable	Not applicable	Not applicable	Not applicable	Neither more nor less stressful than usual	Strongly negatively impacted	0	0	0	0	0	0	0	0	0	0	1	0	0	0	No activities	STL	Yes	Traditional	Elementary
112	Not applicable	Not applicable	Not applicable	Not applicable	Not applicable	Not applicable	Not applicable	Not applicable	Not applicable	Not applicable	Not applicable	Not applicable	Not applicable	Not applicable	Not applicable	Not applicable	Not applicable	Not applicable	Not applicable	Not applicable	Not applicable	Not applicable	Not applicable	Not applicable	Not applicable	Not applicable	Not applicable	Not applicable	Neither more nor less stressful than usual	Somewhat negatively impacted	0	0	0	0	0	0	0	0	0	0	1	0	0	0	No activities	STL	Yes	Traditional	Middle School
113	Not applicable	Not applicable	Not applicable	Not applicable	Not applicable	Not applicable	Not applicable	Not applicable	Not applicable	Not applicable	Not applicable	Not applicable	Not applicable	Not applicable	Not applicable	Not applicable	Not applicable	Not applicable	Not applicable	Not applicable	Not applicable	Not applicable	Not applicable	Not applicable	Not applicable	Not applicable	Not applicable	Not applicable	Much more stressful than usual	Somewhat negatively impacted	0	0	0	0	0	0	0	0	0	0	0	0	0	0	No activities	STL	Yes	Traditional	Middle School
114	Not applicable	Not applicable	Not applicable	Not applicable	Not applicable	Not applicable	Not applicable	Not applicable	Not applicable	Not applicable	Not applicable	Not applicable	Not applicable	Not applicable	Not applicable	Not applicable	Not applicable	Not applicable	Not applicable	Not applicable	Not applicable	Not applicable	Not applicable	Not applicable	Not applicable	Not applicable	Not applicable	Not applicable	Much more stressful than usual	Strongly negatively impacted	0	0	0	0	0	0	0	0	0	0	1	0	0	0	No activities	STL	Yes	Traditional	Middle School
115	Not applicable	Not applicable	Not applicable	Not applicable	Not applicable	Not applicable	Not applicable	Not applicable	Not applicable	Not applicable	Not applicable	Not applicable	Not applicable	Not applicable	Not applicable	Not applicable	Not applicable	Not applicable	Not applicable	Not applicable	Not applicable	Not applicable	Not applicable	Not applicable	Not applicable	Not applicable	Not applicable	Not applicable	Neither more nor less stressful than usual	Neither negatively nor positively impacted	0	0	1	1	1	1	1	0	1	1	0	0	0	0	>3 activities	STL	Yes	Traditional	Middle School
116	Not applicable	Not applicable	Not applicable	Not applicable	Not applicable	Not applicable	Not applicable	Not applicable	Not applicable	Not applicable	Not applicable	Not applicable	Not applicable	Not applicable	Not applicable	Not applicable	Not applicable	Not applicable	Not applicable	Not applicable	Not applicable	Not applicable	Not applicable	Not applicable	Not applicable	Not applicable	Not applicable	Not applicable	Much less stressful than usual	Neither negatively nor positively impacted	1	1	1	0	0	0	0	0	0	0	0	0	0	0	1-2 activities	STL	Yes	Traditional	Middle School
117	Not applicable	Not applicable	Not applicable	Not applicable	Not applicable	Not applicable	Not applicable	Not applicable	Not applicable	Not applicable	Not applicable	Not applicable	Not applicable	Not applicable	Not applicable	Not applicable	Not applicable	Not applicable	Not applicable	Not applicable	Not applicable	Not applicable	Not applicable	Not applicable	Not applicable	Not applicable	Not applicable	Not applicable	Neither more nor less stressful than usual	Somewhat negatively impacted	0	0	0	0	0	1	0	0	0	0	0	0	0	0	1-2 activities	STL	Yes	Traditional	Middle School
118	Not applicable	Not applicable	Not applicable	Not applicable	Not applicable	Not applicable	Not applicable	Not applicable	Not applicable	Not applicable	Not applicable	Not applicable	Not applicable	Not applicable	Not applicable	Not applicable	Not applicable	Not applicable	Not applicable	Not applicable	Not applicable	Not applicable	Not applicable	Not applicable	Not applicable	Not applicable	Not applicable	Not applicable	Much more stressful than usual	Strongly negatively impacted	0	1	0	0	0	0	1	0	0	0	1	0	0	0	1-2 activities	STL	Yes	Traditional	Middle School
119	Not applicable	Not applicable	Not applicable	Not applicable	Not applicable	Not applicable	Not applicable	Not applicable	Not applicable	Not applicable	Not applicable	Not applicable	Not applicable	Not applicable	Not applicable	Not applicable	Not applicable	Not applicable	Not applicable	Not applicable	Not applicable	Not applicable	Not applicable	Not applicable	Not applicable	Not applicable	Not applicable	Not applicable	Much more stressful than usual	Somewhat negatively impacted	0	1	0	1	1	1	1	0	0	1	1	0	0	1	>3 activities	STL	Yes	Traditional	Elementary
120	Not applicable	Not applicable	Not applicable	Not applicable	Not applicable	Not applicable	Not applicable	Not applicable	Not applicable	Not applicable	Not applicable	Not applicable	Not applicable	Not applicable	Not applicable	Not applicable	Not applicable	Not applicable	Not applicable	Not applicable	Not applicable	Not applicable	Not applicable	Not applicable	Not applicable	Not applicable	Not applicable	Not applicable	Neither more nor less stressful than usual	Neither negatively nor positively impacted	0	0	0	0	0	0	0	0	0	0	0	0	0	0	No activities	STL	Yes	Traditional	Middle School
121	Not applicable	Not applicable	Not applicable	Not applicable	Not applicable	Not applicable	Not applicable	Not applicable	Not applicable	Not applicable	Not applicable	Not applicable	Not applicable	Not applicable	Not applicable	Not applicable	Not applicable	Not applicable	Not applicable	Not applicable	Not applicable	Not applicable	Not applicable	Not applicable	Not applicable	Not applicable	Not applicable	Not applicable	Somewhat more stressful than usual	Somewhat negatively impacted	0	0	1	0	0	0	0	0	0	0	1	0	0	0	1-2 activities	STL	Yes	Traditional	Middle School
122	Not applicable	Not applicable	Not applicable	Not applicable	Not applicable	Not applicable	Not applicable	Not applicable	Not applicable	Not applicable	Not applicable	Not applicable	Not applicable	Not applicable	Not applicable	Not applicable	Not applicable	Not applicable	Not applicable	Not applicable	Not applicable	Not applicable	Not applicable	Not applicable	Not applicable	Not applicable	Not applicable	Not applicable	Somewhat more stressful than usual	Somewhat negatively impacted	0	0	0	0	0	0	0	0	0	0	1	0	0	0	No activities	STL	Yes	Traditional	Middle School
123	Not applicable	Not applicable	Not applicable	Not applicable	Not applicable	Not applicable	Not applicable	Not applicable	Not applicable	Not applicable	Not applicable	Not applicable	Not applicable	Not applicable	Not applicable	Not applicable	Not applicable	Not applicable	Not applicable	Not applicable	Not applicable	Not applicable	Not applicable	Not applicable	Not applicable	Not applicable	Not applicable	Not applicable	Neither more nor less stressful than usual	Neither negatively nor positively impacted	0	0	0	1	1	0	0	0	0	0	1	1	0	0	>3 activities	STL	Yes	Traditional	Middle School
124	Not applicable	Not applicable	Not applicable	Not applicable	Not applicable	Not applicable	Not applicable	Not applicable	Not applicable	Not applicable	Not applicable	Not applicable	Not applicable	Not applicable	Not applicable	Not applicable	Not applicable	Not applicable	Not applicable	Not applicable	Not applicable	Not applicable	Not applicable	Not applicable	Not applicable	Not applicable	Not applicable	Not applicable	Neither more nor less stressful than usual	Neither negatively nor positively impacted	0	0	0	0	0	0	0	0	0	0	1	0	0	0	No activities	STL	Yes	Traditional	Middle School
125	Not applicable	Not applicable	Not applicable	Not applicable	Not applicable	Not applicable	Not applicable	Not applicable	Not applicable	Not applicable	Not applicable	Not applicable	Not applicable	Not applicable	Not applicable	Not applicable	Not applicable	Not applicable	Not applicable	Not applicable	Not applicable	Not applicable	Not applicable	Not applicable	Not applicable	Not applicable	Not applicable	Not applicable	Somewhat more stressful than usual	Neither negatively nor positively impacted	0	0	0	0	0	0	0	0	0	0	0	0	0	0	No activities	STL	Yes	Traditional	Middle School
126	Not applicable	Not applicable	Not applicable	Not applicable	Not applicable	Not applicable	Not applicable	Not applicable	Not applicable	Not applicable	Not applicable	Not applicable	Not applicable	Not applicable	Not applicable	Not applicable	Not applicable	Not applicable	Not applicable	Not applicable	Not applicable	Not applicable	Not applicable	Not applicable	Not applicable	Not applicable	Not applicable	Not applicable	Somewhat more stressful than usual	Somewhat negatively impacted	0	0	0	0	0	0	0	0	0	0	0	0	0	0	No activities	STL	Yes	Traditional	Middle School
127	Not applicable	Not applicable	Not applicable	Not applicable	Not applicable	Not applicable	Not applicable	Not applicable	Not applicable	Not applicable	Not applicable	Not applicable	Not applicable	Not applicable	Not applicable	Not applicable	Not applicable	Not applicable	Not applicable	Not applicable	Not applicable	Not applicable	Not applicable	Not applicable	Not applicable	Not applicable	Not applicable	Not applicable	Somewhat more stressful than usual	Somewhat positively impacted	0	0	0	0	0	0	0	0	0	0	1	0	0	0	No activities	STL	Yes	Traditional	Middle School
128	Not applicable	Not applicable	Not applicable	Not applicable	Not applicable	Not applicable	Not applicable	Not applicable	Not applicable	Not applicable	Not applicable	Not applicable	Not applicable	Not applicable	Not applicable	Not applicable	Not applicable	Not applicable	Not applicable	Not applicable	Not applicable	Not applicable	Not applicable	Not applicable	Not applicable	Not applicable	Not applicable	Not applicable	Somewhat more stressful than usual	Somewhat negatively impacted	0	0	0	0	0	0	0	0	0	0	0	0	0	0	No activities	STL	Yes	Traditional	Middle School
129	Not applicable	Not applicable	Not applicable	Not applicable	Not applicable	Not applicable	Not applicable	Not applicable	Not applicable	Not applicable	Not applicable	Not applicable	Not applicable	Not applicable	Not applicable	Not applicable	Not applicable	Not applicable	Not applicable	Not applicable	Not applicable	Not applicable	Not applicable	Not applicable	Not applicable	Not applicable	Not applicable	Not applicable	Much more stressful than usual	Strongly negatively impacted	0	0	0	0	0	0	0	0	0	0	1	0	0	0	No activities	STL	Yes	Traditional	Middle School
130	Not applicable	Not applicable	Not applicable	Not applicable	Not applicable	Not applicable	Not applicable	Not applicable	Not applicable	Not applicable	Not applicable	Not applicable	Not applicable	Not applicable	Not applicable	Not applicable	Not applicable	Not applicable	Not applicable	Not applicable	Not applicable	Not applicable	Not applicable	Not applicable	Not applicable	Not applicable	Not applicable	Not applicable	Somewhat more stressful than usual	Somewhat negatively impacted	0	0	0	0	0	0	0	0	0	0	0	0	0	0	No activities	STL	Yes	Traditional	Middle School
131	Not applicable	Not applicable	Not applicable	Not applicable	Not applicable	Not applicable	Not applicable	Not applicable	Not applicable	Not applicable	Not applicable	Not applicable	Not applicable	Not applicable	Not applicable	Not applicable	Not applicable	Not applicable	Not applicable	Not applicable	Not applicable	Not applicable	Not applicable	Not applicable	Not applicable	Not applicable	Not applicable	Not applicable	Neither more nor less stressful than usual	Somewhat negatively impacted	0	0	0	0	0	0	0	0	0	0	1	0	0	0	No activities	STL	Yes	Traditional	Middle School
132	Not applicable	Not applicable	Not applicable	Not applicable	Not applicable	Not applicable	Not applicable	Not applicable	Not applicable	Not applicable	Not applicable	Not applicable	Not applicable	Not applicable	Not applicable	Not applicable	Not applicable	Not applicable	Not applicable	Not applicable	Not applicable	Not applicable	Not applicable	Not applicable	Not applicable	Not applicable	Not applicable	Not applicable	Somewhat more stressful than usual	Neither negatively nor positively impacted	0	0	0	0	0	0	0	0	0	0	1	0	0	0	No activities	STL	Yes	Traditional	Middle School
133	Not applicable	Not applicable	Not applicable	Not applicable	Not applicable	Not applicable	Not applicable	Not applicable	Not applicable	Not applicable	Not applicable	Not applicable	Not applicable	Not applicable	Not applicable	Not applicable	Not applicable	Not applicable	Not applicable	Not applicable	Not applicable	Not applicable	Not applicable	Not applicable	Not applicable	Not applicable	Not applicable	Not applicable	Somewhat more stressful than usual	Somewhat negatively impacted	0	0	0	0	0	0	0	0	0	0	1	0	0	0	No activities	STL	Yes	Traditional	Middle School
134	Not applicable	Not applicable	Not applicable	Not applicable	Not applicable	Not applicable	Not applicable	Not applicable	Not applicable	Not applicable	Not applicable	Not applicable	Not applicable	Not applicable	Not applicable	Not applicable	Not applicable	Not applicable	Not applicable	Not applicable	Not applicable	Not applicable	Not applicable	Not applicable	Not applicable	Not applicable	Not applicable	Not applicable	Neither more nor less stressful than usual	Somewhat negatively impacted	0	0	1	0	0	0	1	0	0	0	1	0	0	0	1-2 activities	STL	Yes	Traditional	Middle School
135	Not applicable	Not applicable	Not applicable	Not applicable	Not applicable	Not applicable	Not applicable	Not applicable	Not applicable	Not applicable	Not applicable	Not applicable	Not applicable	Not applicable	Not applicable	Not applicable	Not applicable	Not applicable	Not applicable	Not applicable	Not applicable	Not applicable	Not applicable	Not applicable	Not applicable	Not applicable	Not applicable	Not applicable	Somewhat more stressful than usual	Somewhat negatively impacted	0	0	0	1	1	0	0	0	0	0	1	0	0	0	1-2 activities	STL	Yes	Traditional	Middle School
136	Not applicable	Not applicable	Not applicable	Not applicable	Not applicable	Not applicable	Not applicable	Not applicable	Not applicable	Not applicable	Not applicable	Not applicable	Not applicable	Not applicable	Not applicable	Not applicable	Not applicable	Not applicable	Not applicable	Not applicable	Not applicable	Not applicable	Not applicable	Not applicable	Not applicable	Not applicable	Not applicable	Not applicable	Neither more nor less stressful than usual	Neither negatively nor positively impacted	0	0	0	0	0	0	0	0	0	0	1	0	0	0	No activities	STL	Yes	Traditional	Middle School
137	Not applicable	Not applicable	Not applicable	Not applicable	Not applicable	Not applicable	Not applicable	Not applicable	Not applicable	Not applicable	Not applicable	Not applicable	Not applicable	Not applicable	Not applicable	Not applicable	Not applicable	Not applicable	Not applicable	Not applicable	Not applicable	Not applicable	Not applicable	Not applicable	Not applicable	Not applicable	Not applicable	Not applicable	Somewhat more stressful than usual	Neither negatively nor positively impacted	0	0	0	0	0	0	0	0	0	0	0	0	0	0	No activities	STL	Yes	Traditional	Middle School
138	Not applicable	Not applicable	Not applicable	Not applicable	Not applicable	Not applicable	Not applicable	Not applicable	Not applicable	Not applicable	Not applicable	Not applicable	Not applicable	Not applicable	Not applicable	Not applicable	Not applicable	Not applicable	Not applicable	Not applicable	Not applicable	Not applicable	Not applicable	Not applicable	Not applicable	Not applicable	Not applicable	Not applicable	Much more stressful than usual	Neither negatively nor positively impacted	1	1	1	0	0	0	0	0	0	0	0	0	0	0	1-2 activities	STL	Yes	Traditional	Middle School
139	Not applicable	Not applicable	Not applicable	Not applicable	Not applicable	Not applicable	Not applicable	Not applicable	Not applicable	Not applicable	Not applicable	Not applicable	Not applicable	Not applicable	Not applicable	Not applicable	Not applicable	Not applicable	Not applicable	Not applicable	Not applicable	Not applicable	Not applicable	Not applicable	Not applicable	Not applicable	Not applicable	Not applicable	Somewhat more stressful than usual	Neither negatively nor positively impacted	0	0	0	0	0	0	0	0	0	0	1	0	0	0	No activities	STL	Yes	Traditional	Middle School
140	Not applicable	Not applicable	Not applicable	Not applicable	Not applicable	Not applicable	Not applicable	Not applicable	Not applicable	Not applicable	Not applicable	Not applicable	Not applicable	Not applicable	Not applicable	Not applicable	Not applicable	Not applicable	Not applicable	Not applicable	Not applicable	Not applicable	Not applicable	Not applicable	Not applicable	Not applicable	Not applicable	Not applicable	Much more stressful than usual	Strongly negatively impacted	0	0	0	0	0	0	0	0	0	0	0	0	0	0	No activities	STL	Yes	Traditional	Middle School
141	Not applicable	Not applicable	Not applicable	Not applicable	Not applicable	Not applicable	Not applicable	Not applicable	Not applicable	Not applicable	Not applicable	Not applicable	Not applicable	Not applicable	Not applicable	Not applicable	Not applicable	Not applicable	Not applicable	Not applicable	Not applicable	Not applicable	Not applicable	Not applicable	Not applicable	Not applicable	Not applicable	Not applicable	Somewhat more stressful than usual	Somewhat positively impacted	0	0	0	0	0	0	0	0	0	0	1	0	0	0	No activities	STL	Yes	Traditional	Middle School
142	Not applicable	Not applicable	Not applicable	Not applicable	Not applicable	Not applicable	Not applicable	Not applicable	Not applicable	Not applicable	Not applicable	Not applicable	Not applicable	Not applicable	Not applicable	Not applicable	Not applicable	Not applicable	Not applicable	Not applicable	Not applicable	Not applicable	Not applicable	Not applicable	Not applicable	Not applicable	Not applicable	Not applicable	Neither more nor less stressful than usual	Neither negatively nor positively impacted	0	0	0	0	0	0	0	0	0	0	1	0	0	0	No activities	STL	Yes	Traditional	Middle School
143	Not applicable	Not applicable	Not applicable	Not applicable	Not applicable	Not applicable	Not applicable	Not applicable	Not applicable	Not applicable	Not applicable	Not applicable	Not applicable	Not applicable	Not applicable	Not applicable	Not applicable	Not applicable	Not applicable	Not applicable	Not applicable	Not applicable	Not applicable	Not applicable	Not applicable	Not applicable	Not applicable	Not applicable	Neither more nor less stressful than usual	Neither negatively nor positively impacted	0	0	0	0	0	0	0	0	0	0	1	0	0	0	No activities	STL	Yes	Traditional	Middle School
144	Not applicable	Not applicable	Not applicable	Not applicable	Not applicable	Not applicable	Not applicable	Not applicable	Not applicable	Not applicable	Not applicable	Not applicable	Not applicable	Not applicable	Not applicable	Not applicable	Not applicable	Not applicable	Not applicable	Not applicable	Not applicable	Not applicable	Not applicable	Not applicable	Not applicable	Not applicable	Not applicable	Not applicable	Somewhat more stressful than usual	Neither negatively nor positively impacted	0	0	0	0	0	0	0	0	0	0	1	0	0	0	No activities	STL	Yes	Traditional	Middle School
145	Not applicable	Not applicable	Not applicable	Not applicable	Not applicable	Not applicable	Not applicable	Not applicable	Not applicable	Not applicable	Not applicable	Not applicable	Not applicable	Not applicable	Not applicable	Not applicable	Not applicable	Not applicable	Not applicable	Not applicable	Not applicable	Not applicable	Not applicable	Not applicable	Not applicable	Not applicable	Not applicable	Not applicable	Somewhat less stressful than usual	Somewhat negatively impacted	0	0	0	0	0	0	0	0	0	0	1	0	0	0	No activities	STL	Yes	Traditional	Middle School
146	Not applicable	Not applicable	Not applicable	Not applicable	Not applicable	Not applicable	Not applicable	Not applicable	Not applicable	Not applicable	Not applicable	Not applicable	Not applicable	Not applicable	Not applicable	Not applicable	Not applicable	Not applicable	Not applicable	Not applicable	Not applicable	Not applicable	Not applicable	Not applicable	Not applicable	Not applicable	Not applicable	Not applicable	Neither more nor less stressful than usual	Somewhat negatively impacted	0	0	0	0	0	0	0	0	0	0	1	0	0	0	No activities	STL	Yes	Traditional	Middle School
147	Not applicable	Not applicable	Not applicable	Not applicable	Not applicable	Not applicable	Not applicable	Not applicable	Not applicable	Not applicable	Not applicable	Not applicable	Not applicable	Not applicable	Not applicable	Not applicable	Not applicable	Not applicable	Not applicable	Not applicable	Not applicable	Not applicable	Not applicable	Not applicable	Not applicable	Not applicable	Not applicable	Not applicable	Somewhat more stressful than usual	Neither negatively nor positively impacted	0	0	0	0	0	1	1	0	0	0	1	0	0	0	1-2 activities	STL	Yes	Traditional	Middle School
148	Not applicable	Not applicable	Not applicable	Not applicable	Not applicable	Not applicable	Not applicable	Not applicable	Not applicable	Not applicable	Not applicable	Not applicable	Not applicable	Not applicable	Not applicable	Not applicable	Not applicable	Not applicable	Not applicable	Not applicable	Not applicable	Not applicable	Not applicable	Not applicable	Not applicable	Not applicable	Not applicable	Not applicable	Much more stressful than usual	Somewhat negatively impacted	0	0	0	0	0	0	0	0	0	0	1	0	0	0	No activities	STL	Yes	Traditional	Middle School
149	Not applicable	Not applicable	Not applicable	Not applicable	Not applicable	Not applicable	Not applicable	Not applicable	Not applicable	Not applicable	Not applicable	Not applicable	Not applicable	Not applicable	Not applicable	Not applicable	Not applicable	Not applicable	Not applicable	Not applicable	Not applicable	Not applicable	Not applicable	Not applicable	Not applicable	Not applicable	Not applicable	Not applicable	Somewhat more stressful than usual	Somewhat negatively impacted	0	0	0	0	0	0	0	0	1	0	1	0	0	0	1-2 activities	STL	Yes	Traditional	Middle School
150	Not applicable	Not applicable	Not applicable	Not applicable	Not applicable	Not applicable	Not applicable	Not applicable	Not applicable	Not applicable	Not applicable	Not applicable	Not applicable	Not applicable	Not applicable	Not applicable	Not applicable	Not applicable	Not applicable	Not applicable	Not applicable	Not applicable	Not applicable	Not applicable	Not applicable	Not applicable	Not applicable	Not applicable	Somewhat less stressful than usual	Somewhat negatively impacted	0	0	0	0	0	0	0	0	0	0	1	1	0	0	1-2 activities	STL	Yes	Traditional	High School
151	Not applicable	Not applicable	Not applicable	Not applicable	Not applicable	Not applicable	Not applicable	Not applicable	Not applicable	Not applicable	Not applicable	Not applicable	Not applicable	Not applicable	Not applicable	Not applicable	Not applicable	Not applicable	Not applicable	Not applicable	Not applicable	Not applicable	Not applicable	Not applicable	Not applicable	Not applicable	Not applicable	Not applicable	Neither more nor less stressful than usual	Neither negatively nor positively impacted	0	0	0	0	0	0	0	0	0	0	0	0	0	0	No activities	STL	Yes	Traditional	High School
152	Not applicable	Not applicable	Not applicable	Not applicable	Not applicable	Not applicable	Not applicable	Not applicable	Not applicable	Not applicable	Not applicable	Not applicable	Not applicable	Not applicable	Not applicable	Not applicable	Not applicable	Not applicable	Not applicable	Not applicable	Not applicable	Not applicable	Not applicable	Not applicable	Not applicable	Not applicable	Not applicable	Not applicable	Neither more nor less stressful than usual	Neither negatively nor positively impacted	0	0	0	0	0	0	0	0	0	0	0	0	0	0	No activities	STL	Yes	Traditional	High School
153	Not applicable	Not applicable	Not applicable	Not applicable	Not applicable	Not applicable	Not applicable	Not applicable	Not applicable	Not applicable	Not applicable	Not applicable	Not applicable	Not applicable	Not applicable	Not applicable	Not applicable	Not applicable	Not applicable	Not applicable	Not applicable	Not applicable	Not applicable	Not applicable	Not applicable	Not applicable	Not applicable	Not applicable	Much more stressful than usual	Strongly negatively impacted	0	0	1	0	0	0	1	0	0	0	1	0	0	0	1-2 activities	STL	Yes	Traditional	High School
154	Not applicable	Not applicable	Not applicable	Not applicable	Not applicable	Not applicable	Not applicable	Not applicable	Not applicable	Not applicable	Not applicable	Not applicable	Not applicable	Not applicable	Not applicable	Not applicable	Not applicable	Not applicable	Not applicable	Not applicable	Not applicable	Not applicable	Not applicable	Not applicable	Not applicable	Not applicable	Not applicable	Not applicable	Somewhat more stressful than usual	Somewhat negatively impacted	0	0	0	0	0	0	0	0	0	0	1	0	0	0	No activities	STL	Yes	Traditional	High School
155	Not applicable	Not applicable	Not applicable	Not applicable	Not applicable	Not applicable	Not applicable	Not applicable	Not applicable	Not applicable	Not applicable	Not applicable	Not applicable	Not applicable	Not applicable	Not applicable	Not applicable	Not applicable	Not applicable	Not applicable	Not applicable	Not applicable	Not applicable	Not applicable	Not applicable	Not applicable	Not applicable	Not applicable	Neither more nor less stressful than usual	Somewhat negatively impacted	0	0	0	0	0	0	0	0	0	0	0	0	0	0	No activities	STL	Yes	Traditional	High School
156	Not applicable	Not applicable	Not applicable	Not applicable	Not applicable	Not applicable	Not applicable	Not applicable	Not applicable	Not applicable	Not applicable	Not applicable	Not applicable	Not applicable	Not applicable	Not applicable	Not applicable	Not applicable	Not applicable	Not applicable	Not applicable	Not applicable	Not applicable	Not applicable	Not applicable	Not applicable	Not applicable	Not applicable	Somewhat more stressful than usual	Somewhat negatively impacted	0	0	0	0	0	0	0	0	0	0	0	0	0	0	No activities	STL	Yes	Traditional	High School
157	Not applicable	Not applicable	Not applicable	Not applicable	Not applicable	Not applicable	Not applicable	Not applicable	Not applicable	Not applicable	Not applicable	Not applicable	Not applicable	Not applicable	Not applicable	Not applicable	Not applicable	Not applicable	Not applicable	Not applicable	Not applicable	Not applicable	Not applicable	Not applicable	Not applicable	Not applicable	Not applicable	Not applicable	Somewhat more stressful than usual	Neither negatively nor positively impacted	0	1	0	0	0	0	0	0	0	0	0	0	0	0	1-2 activities	STL	Yes	Traditional	High School
158	Not applicable	Not applicable	Not applicable	Not applicable	Not applicable	Not applicable	Not applicable	Not applicable	Not applicable	Not applicable	Not applicable	Not applicable	Not applicable	Not applicable	Not applicable	Not applicable	Not applicable	Not applicable	Not applicable	Not applicable	Not applicable	Not applicable	Not applicable	Not applicable	Not applicable	Not applicable	Not applicable	Not applicable	Somewhat more stressful than usual	Somewhat negatively impacted	0	0	0	0	0	0	0	0	0	0	0	1	0	0	1-2 activities	STL	Yes	Traditional	High School
159	Not applicable	Not applicable	Not applicable	Not applicable	Not applicable	Not applicable	Not applicable	Not applicable	Not applicable	Not applicable	Not applicable	Not applicable	Not applicable	Not applicable	Not applicable	Not applicable	Not applicable	Not applicable	Not applicable	Not applicable	Not applicable	Not applicable	Not applicable	Not applicable	Not applicable	Not applicable	Not applicable	Not applicable	Somewhat more stressful than usual	Somewhat negatively impacted	0	0	0	0	0	0	0	0	0	0	0	0	0	0	No activities	STL	Yes	Traditional	High School
160	Not applicable	Not applicable	Not applicable	Not applicable	Not applicable	Not applicable	Not applicable	Not applicable	Not applicable	Not applicable	Not applicable	Not applicable	Not applicable	Not applicable	Not applicable	Not applicable	Not applicable	Not applicable	Not applicable	Not applicable	Not applicable	Not applicable	Not applicable	Not applicable	Not applicable	Not applicable	Not applicable	Not applicable	Somewhat more stressful than usual	Somewhat negatively impacted	0	0	0	0	0	0	0	0	0	0	1	0	0	0	No activities	STL	Yes	Traditional	High School
161	Not applicable	Not applicable	Not applicable	Not applicable	Not applicable	Not applicable	Not applicable	Not applicable	Not applicable	Not applicable	Not applicable	Not applicable	Not applicable	Not applicable	Not applicable	Not applicable	Not applicable	Not applicable	Not applicable	Not applicable	Not applicable	Not applicable	Not applicable	Not applicable	Not applicable	Not applicable	Not applicable	Not applicable	Much more stressful than usual	Somewhat negatively impacted	0	1	0	0	0	1	1	1	0	0	0	0	0	0	>3 activities	STL	Yes	Traditional	High School
162	Not applicable	Not applicable	Not applicable	Not applicable	Not applicable	Not applicable	Not applicable	Not applicable	Not applicable	Not applicable	Not applicable	Not applicable	Not applicable	Not applicable	Not applicable	Not applicable	Not applicable	Not applicable	Not applicable	Not applicable	Not applicable	Not applicable	Not applicable	Not applicable	Not applicable	Not applicable	Not applicable	Not applicable	Much more stressful than usual	Somewhat negatively impacted	0	1	0	0	0	0	0	0	0	0	1	0	0	0	1-2 activities	STL	Yes	Traditional	High School
163	Not applicable	Not applicable	Not applicable	Not applicable	Not applicable	Not applicable	Not applicable	Not applicable	Not applicable	Not applicable	Not applicable	Not applicable	Not applicable	Not applicable	Not applicable	Not applicable	Not applicable	Not applicable	Not applicable	Not applicable	Not applicable	Not applicable	Not applicable	Not applicable	Not applicable	Not applicable	Not applicable	Not applicable	Neither more nor less stressful than usual	Neither negatively nor positively impacted	0	0	0	0	0	0	1	0	0	0	1	1	0	0	1-2 activities	STL	Yes	Traditional	High School
164	Not applicable	Not applicable	Not applicable	Not applicable	Not applicable	Not applicable	Not applicable	Not applicable	Not applicable	Not applicable	Not applicable	Not applicable	Not applicable	Not applicable	Not applicable	Not applicable	Not applicable	Not applicable	Not applicable	Not applicable	Not applicable	Not applicable	Not applicable	Not applicable	Not applicable	Not applicable	Not applicable	Not applicable	Neither more nor less stressful than usual	Somewhat negatively impacted	0	0	0	0	0	0	0	0	0	0	0	0	0	0	No activities	STL	Yes	Traditional	High School
165	Not applicable	Not applicable	Not applicable	Not applicable	Not applicable	Not applicable	Not applicable	Not applicable	Not applicable	Not applicable	Not applicable	Not applicable	Not applicable	Not applicable	Not applicable	Not applicable	Not applicable	Not applicable	Not applicable	Not applicable	Not applicable	Not applicable	Not applicable	Not applicable	Not applicable	Not applicable	Not applicable	Not applicable	Somewhat more stressful than usual	Somewhat negatively impacted	0	0	0	0	0	0	0	0	0	0	0	0	0	0	No activities	STL	Yes	Traditional	High School
166	Not applicable	Not applicable	Not applicable	Not applicable	Not applicable	Not applicable	Not applicable	Not applicable	Not applicable	Not applicable	Not applicable	Not applicable	Not applicable	Not applicable	Not applicable	Not applicable	Not applicable	Not applicable	Not applicable	Not applicable	Not applicable	Not applicable	Not applicable	Not applicable	Not applicable	Not applicable	Not applicable	Not applicable	Somewhat more stressful than usual	Somewhat negatively impacted	0	0	0	0	0	0	0	0	0	0	1	0	0	1	No activities	STL	Yes	Traditional	High School
167	Not applicable	Not applicable	Not applicable	Not applicable	Not applicable	Not applicable	Not applicable	Not applicable	Not applicable	Not applicable	Not applicable	Not applicable	Not applicable	Not applicable	Not applicable	Not applicable	Not applicable	Not applicable	Not applicable	Not applicable	Not applicable	Not applicable	Not applicable	Not applicable	Not applicable	Not applicable	Not applicable	Not applicable	Somewhat more stressful than usual	Somewhat negatively impacted	0	0	0	0	0	0	0	0	0	0	0	0	0	0	No activities	STL	Yes	Traditional	High School
168	Not applicable	Not applicable	Not applicable	Not applicable	Not applicable	Not applicable	Not applicable	Not applicable	Not applicable	Not applicable	Not applicable	Not applicable	Not applicable	Not applicable	Not applicable	Not applicable	Not applicable	Not applicable	Not applicable	Not applicable	Not applicable	Not applicable	Not applicable	Not applicable	Not applicable	Not applicable	Not applicable	Not applicable	Neither more nor less stressful than usual	Somewhat negatively impacted	0	0	0	0	0	0	0	0	0	0	1	0	0	0	No activities	STL	Yes	Traditional	High School
169	Not applicable	Not applicable	Not applicable	Not applicable	Not applicable	Not applicable	Not applicable	Not applicable	Not applicable	Not applicable	Not applicable	Not applicable	Not applicable	Not applicable	Not applicable	Not applicable	Not applicable	Not applicable	Not applicable	Not applicable	Not applicable	Not applicable	Not applicable	Not applicable	Not applicable	Not applicable	Not applicable	Not applicable	Much more stressful than usual	Neither negatively nor positively impacted	0	0	0	0	0	0	0	0	0	0	0	0	0	0	No activities	STL	Yes	Traditional	High School
170	Not applicable	Not applicable	Not applicable	Not applicable	Not applicable	Not applicable	Not applicable	Not applicable	Not applicable	Not applicable	Not applicable	Not applicable	Not applicable	Not applicable	Not applicable	Not applicable	Not applicable	Not applicable	Not applicable	Not applicable	Not applicable	Not applicable	Not applicable	Not applicable	Not applicable	Not applicable	Not applicable	Not applicable	Somewhat more stressful than usual	Somewhat negatively impacted	0	0	0	0	0	0	0	0	0	0	1	0	0	0	No activities	STL	Yes	Traditional	High School
171	Not applicable	Not applicable	Not applicable	Not applicable	Not applicable	Not applicable	Not applicable	Not applicable	Not applicable	Not applicable	Not applicable	Not applicable	Not applicable	Not applicable	Not applicable	Not applicable	Not applicable	Not applicable	Not applicable	Not applicable	Not applicable	Not applicable	Not applicable	Not applicable	Not applicable	Not applicable	Not applicable	Not applicable	Somewhat more stressful than usual	Somewhat negatively impacted	1	0	0	0	0	0	0	0	0	0	0	0	0	0	1-2 activities	STL	Yes	Traditional	High School
172	Not applicable	Not applicable	Not applicable	Not applicable	Not applicable	Not applicable	Not applicable	Not applicable	Not applicable	Not applicable	Not applicable	Not applicable	Not applicable	Not applicable	Not applicable	Not applicable	Not applicable	Not applicable	Not applicable	Not applicable	Not applicable	Not applicable	Not applicable	Not applicable	Not applicable	Not applicable	Not applicable	Not applicable	Somewhat more stressful than usual	Somewhat negatively impacted	0	0	0	0	0	0	0	0	0	0	0	0	0	1	No activities	STL	Yes	Traditional	High School
173	Not applicable	Not applicable	Not applicable	Not applicable	Not applicable	Not applicable	Not applicable	Not applicable	Not applicable	Not applicable	Not applicable	Not applicable	Not applicable	Not applicable	Not applicable	Not applicable	Not applicable	Not applicable	Not applicable	Not applicable	Not applicable	Not applicable	Not applicable	Not applicable	Not applicable	Not applicable	Not applicable	Not applicable	Much more stressful than usual	Somewhat negatively impacted	0	0	0	0	0	0	0	0	0	0	0	0	0	0	No activities	STL	Yes	Traditional	High School
174	Not applicable	Not applicable	Not applicable	Not applicable	Not applicable	Not applicable	Not applicable	Not applicable	Not applicable	Not applicable	Not applicable	Not applicable	Not applicable	Not applicable	Not applicable	Not applicable	Not applicable	Not applicable	Not applicable	Not applicable	Not applicable	Not applicable	Not applicable	Not applicable	Not applicable	Not applicable	Not applicable	Not applicable	Somewhat more stressful than usual	Somewhat negatively impacted	0	0	0	0	0	0	0	0	0	0	1	0	0	0	No activities	STL	Yes	Traditional	High School
175	Not applicable	Not applicable	Not applicable	Not applicable	Not applicable	Not applicable	Not applicable	Not applicable	Not applicable	Not applicable	Not applicable	Not applicable	Not applicable	Not applicable	Not applicable	Not applicable	Not applicable	Not applicable	Not applicable	Not applicable	Not applicable	Not applicable	Not applicable	Not applicable	Not applicable	Not applicable	Not applicable	Not applicable	Neither more nor less stressful than usual	Neither negatively nor positively impacted	0	0	0	0	0	0	0	0	0	0	0	0	0	0	No activities	STL	Yes	Traditional	High School
176	Not applicable	Not applicable	Not applicable	Not applicable	Not applicable	Not applicable	Not applicable	Not applicable	Not applicable	Not applicable	Not applicable	Not applicable	Not applicable	Not applicable	Not applicable	Not applicable	Not applicable	Not applicable	Not applicable	Not applicable	Not applicable	Not applicable	Not applicable	Not applicable	Not applicable	Not applicable	Not applicable	Not applicable	Somewhat more stressful than usual	Somewhat negatively impacted	0	0	0	0	0	0	0	0	0	0	0	0	0	0	No activities	STL	Yes	Traditional	High School
177	Not applicable	Not applicable	Not applicable	Not applicable	Not applicable	Not applicable	Not applicable	Not applicable	Not applicable	Not applicable	Not applicable	Not applicable	Not applicable	Not applicable	Not applicable	Not applicable	Not applicable	Not applicable	Not applicable	Not applicable	Not applicable	Not applicable	Not applicable	Not applicable	Not applicable	Not applicable	Not applicable	Not applicable	Somewhat less stressful than usual	Neither negatively nor positively impacted	0	1	0	0	0	0	0	0	0	0	0	0	0	0	1-2 activities	STL	Yes	Traditional	High School
178	Not applicable	Not applicable	Not applicable	Not applicable	Not applicable	Not applicable	Not applicable	Not applicable	Not applicable	Not applicable	Not applicable	Not applicable	Not applicable	Not applicable	Not applicable	Not applicable	Not applicable	Not applicable	Not applicable	Not applicable	Not applicable	Not applicable	Not applicable	Not applicable	Not applicable	Not applicable	Not applicable	Not applicable	Much more stressful than usual	Strongly negatively impacted	0	0	0	1	1	0	1	0	0	0	0	0	0	0	>3 activities	STL	Yes	Traditional	High School
179	Not applicable	Not applicable	Not applicable	Not applicable	Not applicable	Not applicable	Not applicable	Not applicable	Not applicable	Not applicable	Not applicable	Not applicable	Not applicable	Not applicable	Not applicable	Not applicable	Not applicable	Not applicable	Not applicable	Not applicable	Not applicable	Not applicable	Not applicable	Not applicable	Not applicable	Not applicable	Not applicable	Not applicable	Much more stressful than usual	Somewhat negatively impacted	0	0	0	0	0	0	0	0	0	0	1	1	0	0	1-2 activities	STL	Yes	Traditional	High School
180	Not applicable	Not applicable	Not applicable	Not applicable	Not applicable	Not applicable	Not applicable	Not applicable	Not applicable	Not applicable	Not applicable	Not applicable	Not applicable	Not applicable	Not applicable	Not applicable	Not applicable	Not applicable	Not applicable	Not applicable	Not applicable	Not applicable	Not applicable	Not applicable	Not applicable	Not applicable	Not applicable	Not applicable	Neither more nor less stressful than usual	Somewhat positively impacted	0	0	0	0	0	0	0	0	0	0	1	0	0	0	No activities	STL	Yes	Traditional	High School
181	Not applicable	Not applicable	Not applicable	Not applicable	Not applicable	Not applicable	Not applicable	Not applicable	Not applicable	Not applicable	Not applicable	Not applicable	Not applicable	Not applicable	Not applicable	Not applicable	Not applicable	Not applicable	Not applicable	Not applicable	Not applicable	Not applicable	Not applicable	Not applicable	Not applicable	Not applicable	Not applicable	Not applicable	Somewhat more stressful than usual	Somewhat negatively impacted	0	0	0	0	0	0	0	0	0	0	0	0	0	0	No activities	STL	Yes	Traditional	High School
182	Not applicable	Not applicable	Not applicable	Not applicable	Not applicable	Not applicable	Not applicable	Not applicable	Not applicable	Not applicable	Not applicable	Not applicable	Not applicable	Not applicable	Not applicable	Not applicable	Not applicable	Not applicable	Not applicable	Not applicable	Not applicable	Not applicable	Not applicable	Not applicable	Not applicable	Not applicable	Not applicable	Not applicable	Much more stressful than usual	Neither negatively nor positively impacted	0	0	0	0	0	0	0	0	0	0	0	0	0	0	No activities	STL	Yes	Traditional	High School
183	Not applicable	Not applicable	Not applicable	Not applicable	Not applicable	Not applicable	Not applicable	Not applicable	Not applicable	Not applicable	Not applicable	Not applicable	Not applicable	Not applicable	Not applicable	Not applicable	Not applicable	Not applicable	Not applicable	Not applicable	Not applicable	Not applicable	Not applicable	Not applicable	Not applicable	Not applicable	Not applicable	Not applicable	Neither more nor less stressful than usual	Neither negatively nor positively impacted	0	0	0	0	0	0	0	0	0	0	0	0	99	0	Prefered not to answer	STL	Yes	Traditional	High School
184	Not applicable	Not applicable	Not applicable	Not applicable	Not applicable	Not applicable	Not applicable	Not applicable	Not applicable	Not applicable	Not applicable	Not applicable	Not applicable	Not applicable	Not applicable	Not applicable	Not applicable	Not applicable	Not applicable	Not applicable	Not applicable	Not applicable	Not applicable	Not applicable	Not applicable	Not applicable	Not applicable	Not applicable	Neither more nor less stressful than usual	Somewhat negatively impacted	0	0	0	0	0	0	0	0	0	0	1	0	0	0	No activities	STL	Yes	Traditional	High School
185	Not applicable	Not applicable	Not applicable	Not applicable	Not applicable	Not applicable	Not applicable	Not applicable	Not applicable	Not applicable	Not applicable	Not applicable	Not applicable	Not applicable	Not applicable	Not applicable	Not applicable	Not applicable	Not applicable	Not applicable	Not applicable	Not applicable	Not applicable	Not applicable	Not applicable	Not applicable	Not applicable	Not applicable	Somewhat less stressful than usual	Somewhat negatively impacted	0	0	0	0	0	0	0	0	0	0	0	0	0	0	No activities	STL	Yes	Traditional	High School
186	Not applicable	Not applicable	Not applicable	Not applicable	Not applicable	Not applicable	Not applicable	Not applicable	Not applicable	Not applicable	Not applicable	Not applicable	Not applicable	Not applicable	Not applicable	Not applicable	Not applicable	Not applicable	Not applicable	Not applicable	Not applicable	Not applicable	Not applicable	Not applicable	Not applicable	Not applicable	Not applicable	Not applicable	Much more stressful than usual	Somewhat negatively impacted	0	0	0	0	0	0	0	0	0	0	0	0	0	0	No activities	STL	Yes	Traditional	High School
187	Not applicable	Not applicable	Not applicable	Not applicable	Not applicable	Not applicable	Not applicable	Not applicable	Not applicable	Not applicable	Not applicable	Not applicable	Not applicable	Not applicable	Not applicable	Not applicable	Not applicable	Not applicable	Not applicable	Not applicable	Not applicable	Not applicable	Not applicable	Not applicable	Not applicable	Not applicable	Not applicable	Not applicable	Somewhat more stressful than usual	Somewhat negatively impacted	0	0	0	0	0	0	0	0	0	0	1	0	0	0	No activities	STL	Yes	Traditional	High School
188	Not applicable	Not applicable	Not applicable	Not applicable	Not applicable	Not applicable	Not applicable	Not applicable	Not applicable	Not applicable	Not applicable	Not applicable	Not applicable	Not applicable	Not applicable	Not applicable	Not applicable	Not applicable	Not applicable	Not applicable	Not applicable	Not applicable	Not applicable	Not applicable	Not applicable	Not applicable	Not applicable	Not applicable	Much more stressful than usual	Somewhat negatively impacted	0	0	0	0	0	0	0	0	0	0	0	0	0	1	No activities	STL	Yes	Traditional	High School
189	Not applicable	Not applicable	Not applicable	Not applicable	Not applicable	Not applicable	Not applicable	Not applicable	Not applicable	Not applicable	Not applicable	Not applicable	Not applicable	Not applicable	Not applicable	Not applicable	Not applicable	Not applicable	Not applicable	Not applicable	Not applicable	Not applicable	Not applicable	Not applicable	Not applicable	Not applicable	Not applicable	Not applicable	Somewhat more stressful than usual	Somewhat negatively impacted	0	0	0	0	0	0	0	0	0	0	0	0	0	0	No activities	STL	Yes	Traditional	High School
190	Not applicable	Not applicable	Not applicable	Not applicable	Not applicable	Not applicable	Not applicable	Not applicable	Not applicable	Not applicable	Not applicable	Not applicable	Not applicable	Not applicable	Not applicable	Not applicable	Not applicable	Not applicable	Not applicable	Not applicable	Not applicable	Not applicable	Not applicable	Not applicable	Not applicable	Not applicable	Not applicable	Not applicable	Somewhat less stressful than usual	Somewhat negatively impacted	0	0	0	0	0	0	0	1	0	0	0	0	0	0	1-2 activities	STL	Yes	Traditional	High School
191	Not applicable	Not applicable	Not applicable	Not applicable	Not applicable	Not applicable	Not applicable	Not applicable	Not applicable	Not applicable	Not applicable	Not applicable	Not applicable	Not applicable	Not applicable	Not applicable	Not applicable	Not applicable	Not applicable	Not applicable	Not applicable	Not applicable	Not applicable	Not applicable	Not applicable	Not applicable	Not applicable	Not applicable	Somewhat more stressful than usual	Somewhat negatively impacted	0	0	0	0	0	0	0	0	0	0	0	0	0	0	No activities	STL	Yes	Traditional	High School
192	Not applicable	Not applicable	Not applicable	Not applicable	Not applicable	Not applicable	Not applicable	Not applicable	Not applicable	Not applicable	Not applicable	Not applicable	Not applicable	Not applicable	Not applicable	Not applicable	Not applicable	Not applicable	Not applicable	Not applicable	Not applicable	Not applicable	Not applicable	Not applicable	Not applicable	Not applicable	Not applicable	Not applicable	Much more stressful than usual	Somewhat negatively impacted	0	0	0	0	0	0	0	0	0	0	1	0	0	0	No activities	STL	Yes	Traditional	High School
193	Not applicable	Not applicable	Not applicable	Not applicable	Not applicable	Not applicable	Not applicable	Not applicable	Not applicable	Not applicable	Not applicable	Not applicable	Not applicable	Not applicable	Not applicable	Not applicable	Not applicable	Not applicable	Not applicable	Not applicable	Not applicable	Not applicable	Not applicable	Not applicable	Not applicable	Not applicable	Not applicable	Not applicable	Neither more nor less stressful than usual	Somewhat negatively impacted	0	0	0	0	0	0	0	0	0	0	1	0	0	0	No activities	STL	Yes	Traditional	High School
194	Not applicable	Not applicable	Not applicable	Not applicable	Not applicable	Not applicable	Not applicable	Not applicable	Not applicable	Not applicable	Not applicable	Not applicable	Not applicable	Not applicable	Not applicable	Not applicable	Not applicable	Not applicable	Not applicable	Not applicable	Not applicable	Not applicable	Not applicable	Not applicable	Not applicable	Not applicable	Not applicable	Not applicable	Neither more nor less stressful than usual	Neither negatively nor positively impacted	0	0	0	0	0	0	0	0	0	0	0	0	0	0	No activities	STL	Yes	Traditional	High School
195	Not applicable	Not applicable	Not applicable	Not applicable	Not applicable	Not applicable	Not applicable	Not applicable	Not applicable	Not applicable	Not applicable	Not applicable	Not applicable	Not applicable	Not applicable	Not applicable	Not applicable	Not applicable	Not applicable	Not applicable	Not applicable	Not applicable	Not applicable	Not applicable	Not applicable	Not applicable	Not applicable	Not applicable	Somewhat more stressful than usual	Somewhat negatively impacted	0	1	1	1	1	0	1	1	1	0	1	0	0	0	>3 activities	STL	Yes	Traditional	High School
196	Not applicable	Not applicable	Not applicable	Not applicable	Not applicable	Not applicable	Not applicable	Not applicable	Not applicable	Not applicable	Not applicable	Not applicable	Not applicable	Not applicable	Not applicable	Not applicable	Not applicable	Not applicable	Not applicable	Not applicable	Not applicable	Not applicable	Not applicable	Not applicable	Not applicable	Not applicable	Not applicable	Not applicable	Neither more nor less stressful than usual	Somewhat negatively impacted	0	0	0	0	0	0	0	0	0	0	1	0	0	0	No activities	STL	Yes	Traditional	High School
197	Not applicable	Not applicable	Not applicable	Not applicable	Not applicable	Not applicable	Not applicable	Not applicable	Not applicable	Not applicable	Not applicable	Not applicable	Not applicable	Not applicable	Not applicable	Not applicable	Not applicable	Not applicable	Not applicable	Not applicable	Not applicable	Not applicable	Not applicable	Not applicable	Not applicable	Not applicable	Not applicable	Not applicable	Somewhat more stressful than usual	Somewhat negatively impacted	0	1	1	1	1	0	1	1	0	0	0	0	0	0	>3 activities	STL	Yes	Traditional	High School
198	Not applicable	Not applicable	Not applicable	Not applicable	Not applicable	Not applicable	Not applicable	Not applicable	Not applicable	Not applicable	Not applicable	Not applicable	Not applicable	Not applicable	Not applicable	Not applicable	Not applicable	Not applicable	Not applicable	Not applicable	Not applicable	Not applicable	Not applicable	Not applicable	Not applicable	Not applicable	Not applicable	Not applicable	Much more stressful than usual	Somewhat negatively impacted	0	0	0	0	0	0	0	0	0	0	1	0	0	0	No activities	STL	Yes	Traditional	High School
199	Not applicable	Not applicable	Not applicable	Not applicable	Not applicable	Not applicable	Not applicable	Not applicable	Not applicable	Not applicable	Not applicable	Not applicable	Not applicable	Not applicable	Not applicable	Not applicable	Not applicable	Not applicable	Not applicable	Not applicable	Not applicable	Not applicable	Not applicable	Not applicable	Not applicable	Not applicable	Not applicable	Not applicable	Much more stressful than usual	Strongly negatively impacted	0	0	0	0	0	0	0	0	0	0	1	0	0	0	No activities	STL	Yes	Traditional	High School
200	Not applicable	Not applicable	Not applicable	Not applicable	Not applicable	Not applicable	Not applicable	Not applicable	Not applicable	Not applicable	Not applicable	Not applicable	Not applicable	Not applicable	Not applicable	Not applicable	Not applicable	Not applicable	Not applicable	Not applicable	Not applicable	Not applicable	Not applicable	Not applicable	Not applicable	Not applicable	Not applicable	Not applicable	Somewhat more stressful than usual	Neither negatively nor positively impacted	1	0	0	0	0	0	0	0	0	0	1	0	0	0	1-2 activities	STL	Yes	Traditional	High School
201	Not applicable	Not applicable	Not applicable	Not applicable	Not applicable	Not applicable	Not applicable	Not applicable	Not applicable	Not applicable	Not applicable	Not applicable	Not applicable	Not applicable	Not applicable	Not applicable	Not applicable	Not applicable	Not applicable	Not applicable	Not applicable	Not applicable	Not applicable	Not applicable	Not applicable	Not applicable	Not applicable	Not applicable	Much more stressful than usual	Somewhat negatively impacted	0	0	0	0	0	0	0	0	0	0	0	0	0	1	No activities	STL	Yes	Traditional	High School
202	Not applicable	Not applicable	Not applicable	Not applicable	Not applicable	Not applicable	Not applicable	Not applicable	Not applicable	Not applicable	Not applicable	Not applicable	Not applicable	Not applicable	Not applicable	Not applicable	Not applicable	Not applicable	Not applicable	Not applicable	Not applicable	Not applicable	Not applicable	Not applicable	Not applicable	Not applicable	Not applicable	Not applicable	Neither more nor less stressful than usual	Neither negatively nor positively impacted	0	0	0	0	0	0	1	0	0	0	0	0	0	0	1-2 activities	STL	Yes	Traditional	High School
203	Not applicable	Not applicable	Not applicable	Not applicable	Not applicable	Not applicable	Not applicable	Not applicable	Not applicable	Not applicable	Not applicable	Not applicable	Not applicable	Not applicable	Not applicable	Not applicable	Not applicable	Not applicable	Not applicable	Not applicable	Not applicable	Not applicable	Not applicable	Not applicable	Not applicable	Not applicable	Not applicable	Not applicable	Somewhat more stressful than usual	Neither negatively nor positively impacted	0	0	0	0	0	0	1	0	0	0	0	0	0	0	1-2 activities	STL	Yes	Traditional	High School
204	Not applicable	Not applicable	Not applicable	Not applicable	Not applicable	Not applicable	Not applicable	Not applicable	Not applicable	Not applicable	Not applicable	Not applicable	Not applicable	Not applicable	Not applicable	Not applicable	Not applicable	Not applicable	Not applicable	Not applicable	Not applicable	Not applicable	Not applicable	Not applicable	Not applicable	Not applicable	Not applicable	Not applicable	Somewhat less stressful than usual	Somewhat negatively impacted	0	0	0	0	0	0	0	0	0	0	0	0	0	0	No activities	STL	Yes	Traditional	High School
205	Not applicable	Not applicable	Not applicable	Not applicable	Not applicable	Not applicable	Not applicable	Not applicable	Not applicable	Not applicable	Not applicable	Not applicable	Not applicable	Not applicable	Not applicable	Not applicable	Not applicable	Not applicable	Not applicable	Not applicable	Not applicable	Not applicable	Not applicable	Not applicable	Not applicable	Not applicable	Not applicable	Not applicable	Somewhat more stressful than usual	Somewhat negatively impacted	0	0	0	0	0	0	0	0	0	0	1	0	0	0	No activities	STL	Yes	Traditional	High School
206	Not applicable	Not applicable	Not applicable	Not applicable	Not applicable	Not applicable	Not applicable	Not applicable	Not applicable	Not applicable	Not applicable	Not applicable	Not applicable	Not applicable	Not applicable	Not applicable	Not applicable	Not applicable	Not applicable	Not applicable	Not applicable	Not applicable	Not applicable	Not applicable	Not applicable	Not applicable	Not applicable	Not applicable	Somewhat more stressful than usual	Neither negatively nor positively impacted	0	0	0	0	0	0	0	0	0	0	0	0	0	0	No activities	STL	Yes	Traditional	High School
207	Not applicable	Not applicable	Not applicable	Not applicable	Not applicable	Not applicable	Not applicable	Not applicable	Not applicable	Not applicable	Not applicable	Not applicable	Not applicable	Not applicable	Not applicable	Not applicable	Not applicable	Not applicable	Not applicable	Not applicable	Not applicable	Not applicable	Not applicable	Not applicable	Not applicable	Not applicable	Not applicable	Not applicable	Somewhat more stressful than usual	Somewhat negatively impacted	0	0	0	0	0	0	0	0	0	0	1	0	0	0	No activities	STL	Yes	Traditional	High School
208	Not applicable	Not applicable	Not applicable	Not applicable	Not applicable	Not applicable	Not applicable	Not applicable	Not applicable	Not applicable	Not applicable	Not applicable	Not applicable	Not applicable	Not applicable	Not applicable	Not applicable	Not applicable	Not applicable	Not applicable	Not applicable	Not applicable	Not applicable	Not applicable	Not applicable	Not applicable	Not applicable	Not applicable	Somewhat more stressful than usual	Somewhat negatively impacted	0	0	0	0	0	0	0	0	0	0	1	0	0	0	No activities	STL	Yes	Traditional	High School
209	Not applicable	Not applicable	Not applicable	Not applicable	Not applicable	Not applicable	Not applicable	Not applicable	Not applicable	Not applicable	Not applicable	Not applicable	Not applicable	Not applicable	Not applicable	Not applicable	Not applicable	Not applicable	Not applicable	Not applicable	Not applicable	Not applicable	Not applicable	Not applicable	Not applicable	Not applicable	Not applicable	Not applicable	Somewhat more stressful than usual	Somewhat negatively impacted	0	0	0	0	0	0	0	0	0	0	1	0	0	0	No activities	STL	Yes	Traditional	High School
210	Not applicable	Not applicable	Not applicable	Not applicable	Not applicable	Not applicable	Not applicable	Not applicable	Not applicable	Not applicable	Not applicable	Not applicable	Not applicable	Not applicable	Not applicable	Not applicable	Not applicable	Not applicable	Not applicable	Not applicable	Not applicable	Not applicable	Not applicable	Not applicable	Not applicable	Not applicable	Not applicable	Not applicable	Somewhat more stressful than usual	Strongly negatively impacted	0	0	0	0	0	0	0	0	0	0	0	0	0	0	No activities	STL	Yes	Traditional	High School
211	Not applicable	Not applicable	Not applicable	Not applicable	Not applicable	Not applicable	Not applicable	Not applicable	Not applicable	Not applicable	Not applicable	Not applicable	Not applicable	Not applicable	Not applicable	Not applicable	Not applicable	Not applicable	Not applicable	Not applicable	Not applicable	Not applicable	Not applicable	Not applicable	Not applicable	Not applicable	Not applicable	Not applicable	Somewhat more stressful than usual	Somewhat negatively impacted	0	0	0	0	0	1	0	0	0	0	0	0	0	0	1-2 activities	STL	Yes	Traditional	High School
212	Not applicable	Not applicable	Not applicable	Not applicable	Not applicable	Not applicable	Not applicable	Not applicable	Not applicable	Not applicable	Not applicable	Not applicable	Not applicable	Not applicable	Not applicable	Not applicable	Not applicable	Not applicable	Not applicable	Not applicable	Not applicable	Not applicable	Not applicable	Not applicable	Not applicable	Not applicable	Not applicable	Not applicable	Somewhat more stressful than usual	Neither negatively nor positively impacted	0	0	0	0	0	0	0	0	0	0	0	0	0	0	No activities	STL	Yes	Traditional	High School
213	Not applicable	Not applicable	Not applicable	Not applicable	Not applicable	Not applicable	Not applicable	Not applicable	Not applicable	Not applicable	Not applicable	Not applicable	Not applicable	Not applicable	Not applicable	Not applicable	Not applicable	Not applicable	Not applicable	Not applicable	Not applicable	Not applicable	Not applicable	Not applicable	Not applicable	Not applicable	Not applicable	Not applicable	Somewhat less stressful than usual	Somewhat negatively impacted	0	0	0	0	0	0	0	0	0	0	0	0	0	0	No activities	STL	Yes	Traditional	High School
214	Not applicable	Not applicable	Not applicable	Not applicable	Not applicable	Not applicable	Not applicable	Not applicable	Not applicable	Not applicable	Not applicable	Not applicable	Not applicable	Not applicable	Not applicable	Not applicable	Not applicable	Not applicable	Not applicable	Not applicable	Not applicable	Not applicable	Not applicable	Not applicable	Not applicable	Not applicable	Not applicable	Not applicable	Somewhat more stressful than usual	Somewhat negatively impacted	0	0	0	0	0	0	0	0	0	1	0	0	0	0	1-2 activities	STL	Yes	Traditional	High School
215	Not applicable	Not applicable	Not applicable	Not applicable	Not applicable	Not applicable	Not applicable	Not applicable	Not applicable	Not applicable	Not applicable	Not applicable	Not applicable	Not applicable	Not applicable	Not applicable	Not applicable	Not applicable	Not applicable	Not applicable	Not applicable	Not applicable	Not applicable	Not applicable	Not applicable	Not applicable	Not applicable	Not applicable	Neither more nor less stressful than usual	Somewhat negatively impacted	0	0	0	0	0	0	0	0	0	0	1	0	0	0	No activities	STL	Yes	Traditional	High School
216	Not applicable	Not applicable	Not applicable	Not applicable	Not applicable	Not applicable	Not applicable	Not applicable	Not applicable	Not applicable	Not applicable	Not applicable	Not applicable	Not applicable	Not applicable	Not applicable	Not applicable	Not applicable	Not applicable	Not applicable	Not applicable	Not applicable	Not applicable	Not applicable	Not applicable	Not applicable	Not applicable	Not applicable	Somewhat more stressful than usual	Somewhat negatively impacted	0	0	0	0	0	0	0	0	0	0	1	0	0	0	No activities	STL	Yes	Traditional	High School
217	Not applicable	Not applicable	Not applicable	Not applicable	Not applicable	Not applicable	Not applicable	Not applicable	Not applicable	Not applicable	Not applicable	Not applicable	Not applicable	Not applicable	Not applicable	Not applicable	Not applicable	Not applicable	Not applicable	Not applicable	Not applicable	Not applicable	Not applicable	Not applicable	Not applicable	Not applicable	Not applicable	Not applicable	Much more stressful than usual	Strongly negatively impacted	0	0	0	0	0	0	0	0	0	0	0	0	0	0	No activities	STL	Yes	Traditional	High School
218	Not applicable	Not applicable	Not applicable	Not applicable	Not applicable	Not applicable	Not applicable	Not applicable	Not applicable	Not applicable	Not applicable	Not applicable	Not applicable	Not applicable	Not applicable	Not applicable	Not applicable	Not applicable	Not applicable	Not applicable	Not applicable	Not applicable	Not applicable	Not applicable	Not applicable	Not applicable	Not applicable	Not applicable	Somewhat more stressful than usual	Somewhat negatively impacted	0	0	0	0	0	0	0	0	0	0	0	0	0	0	No activities	STL	Yes	Traditional	High School
219	Not applicable	Not applicable	Not applicable	Not applicable	Not applicable	Not applicable	Not applicable	Not applicable	Not applicable	Not applicable	Not applicable	Not applicable	Not applicable	Not applicable	Not applicable	Not applicable	Not applicable	Not applicable	Not applicable	Not applicable	Not applicable	Not applicable	Not applicable	Not applicable	Not applicable	Not applicable	Not applicable	Not applicable	Somewhat more stressful than usual	Somewhat negatively impacted	0	0	0	0	0	0	0	0	0	0	1	0	0	0	No activities	STL	Yes	Traditional	High School
220	Not applicable	Not applicable	Not applicable	Not applicable	Not applicable	Not applicable	Not applicable	Not applicable	Not applicable	Not applicable	Not applicable	Not applicable	Not applicable	Not applicable	Not applicable	Not applicable	Not applicable	Not applicable	Not applicable	Not applicable	Not applicable	Not applicable	Not applicable	Not applicable	Not applicable	Not applicable	Not applicable	Not applicable	Much more stressful than usual	Neither negatively nor positively impacted	0	0	0	0	0	0	0	0	0	0	0	0	0	0	No activities	STL	Yes	Traditional	High School
221	Not applicable	Not applicable	Not applicable	Not applicable	Not applicable	Not applicable	Not applicable	Not applicable	Not applicable	Not applicable	Not applicable	Not applicable	Not applicable	Not applicable	Not applicable	Not applicable	Not applicable	Not applicable	Not applicable	Not applicable	Not applicable	Not applicable	Not applicable	Not applicable	Not applicable	Not applicable	Not applicable	Not applicable	Much more stressful than usual	Somewhat negatively impacted	0	0	0	0	0	0	0	0	0	0	1	0	0	0	No activities	STL	Yes	Traditional	High School
222	Not applicable	Not applicable	Not applicable	Not applicable	Not applicable	Not applicable	Not applicable	Not applicable	Not applicable	Not applicable	Not applicable	Not applicable	Not applicable	Not applicable	Not applicable	Not applicable	Not applicable	Not applicable	Not applicable	Not applicable	Not applicable	Not applicable	Not applicable	Not applicable	Not applicable	Not applicable	Not applicable	Not applicable	Much less stressful than usual	Somewhat negatively impacted	0	0	0	0	0	0	0	0	0	0	1	0	0	0	No activities	STL	Yes	Traditional	Elementary
223	Not applicable	Not applicable	Not applicable	Not applicable	Not applicable	Not applicable	Not applicable	Not applicable	Not applicable	Not applicable	Not applicable	Not applicable	Not applicable	Not applicable	Not applicable	Not applicable	Not applicable	Not applicable	Not applicable	Not applicable	Not applicable	Not applicable	Not applicable	Not applicable	Not applicable	Not applicable	Not applicable	Not applicable	Somewhat more stressful than usual	Somewhat negatively impacted	0	0	0	0	0	0	0	0	0	0	1	0	0	1	No activities	STL	Yes	Traditional	Elementary
224	Not applicable	Not applicable	Not applicable	Not applicable	Not applicable	Not applicable	Not applicable	Not applicable	Not applicable	Not applicable	Not applicable	Not applicable	Not applicable	Not applicable	Not applicable	Not applicable	Not applicable	Not applicable	Not applicable	Not applicable	Not applicable	Not applicable	Not applicable	Not applicable	Not applicable	Not applicable	Not applicable	Not applicable	Neither more nor less stressful than usual	Neither negatively nor positively impacted	0	0	0	0	0	0	0	0	0	0	1	0	0	0	No activities	STL	Yes	Traditional	Elementary
225	Not applicable	Not applicable	Not applicable	Not applicable	Not applicable	Not applicable	Not applicable	Not applicable	Not applicable	Not applicable	Not applicable	Not applicable	Not applicable	Not applicable	Not applicable	Not applicable	Not applicable	Not applicable	Not applicable	Not applicable	Not applicable	Not applicable	Not applicable	Not applicable	Not applicable	Not applicable	Not applicable	Not applicable	Neither more nor less stressful than usual	Strongly negatively impacted	0	0	0	0	0	0	0	0	0	0	1	0	0	0	No activities	STL	Yes	Traditional	Elementary
226	Not applicable	Not applicable	Not applicable	Not applicable	Not applicable	Not applicable	Not applicable	Not applicable	Not applicable	Not applicable	Not applicable	Not applicable	Not applicable	Not applicable	Not applicable	Not applicable	Not applicable	Not applicable	Not applicable	Not applicable	Not applicable	Not applicable	Not applicable	Not applicable	Not applicable	Not applicable	Not applicable	Not applicable	Much more stressful than usual	Somewhat negatively impacted	0	0	0	0	0	0	0	0	0	0	1	0	0	0	No activities	STL	Yes	Traditional	Elementary
227	Not applicable	Not applicable	Not applicable	Not applicable	Not applicable	Not applicable	Not applicable	Not applicable	Not applicable	Not applicable	Not applicable	Not applicable	Not applicable	Not applicable	Not applicable	Not applicable	Not applicable	Not applicable	Not applicable	Not applicable	Not applicable	Not applicable	Not applicable	Not applicable	Not applicable	Not applicable	Not applicable	Not applicable	Neither more nor less stressful than usual	Somewhat positively impacted	0	0	0	0	0	0	0	0	0	0	1	0	0	0	No activities	STL	Yes	Traditional	Elementary

## Sheet: Dictionary
Variable Name	Type	Label	Values
mqfollow	yesno	During your child's recent quarantine period, was your child allowed to continue in-person learning at school under the modified quarantine policy?
mqoffer	radio	If your child had been offered to participate in modified quarantine, would you have allowed your child to attend in-person learning during their quarantine period?	1, Yes | 0, No | 3, Unsure
mqallow_no	notes	Why did you select no or unsure?
mqattend	yesno	Did your child attend school for in-person learning during any part of their modified quarantine period?
reasonnomq	checkbox	What were the reasons you did NOT allow your child to participate? [select all that apply]	1, Concern for health of your child | 2, Concern for health of other family members | 3, Concern for safety for other students/staff at school or in community | 4, Virtual learning was preferred or easier for student or family | 5, Availability of childcare options (e.g., parent/guardian or other family member home or paid childcare was a preferred option) | 6, Did not understand the modified qua…
mq_no_other	notes	What were the other reasons you did not allow your child to participate?
mqallowed	checkbox	What were the reasons you ALLOWED your child to participate? (Select all that apply)	1, Followed school's recommendation | 2, Did not think your child continuing to attend school would put their health at any greater risk | 3, Did not think your child continuing to attend school would put any other family member's health at greater risk | 4, Did not think your child continuing to attend school would affect the safety of the students/staff at school or in community | 5, Lack of av…
mqallowed_other	notes	What were the other reasons you allowed your child to participate?
quarantinerisk	radio	Do you think your child attending in-person learning during their quarantine poses a risk to the health of teachers or other staff members at school?	1, Yes | 0, No | 3, Prefer not to say
quarantineclass	radio	Would you feel safe having your child in the classroom with other students who are allowed to attend in-person learning during their quarantine period (i.e., they had been in close contact with a person known to have COVID-19 at school but both had worn masks)?	1, Yes | 0, No | 3, Prefer not to say
dailyimpact	radio	How much was your family's day-to-day life impacted by your child's quarantine period?	1, Strongly negatively impacted | 2, Somewhat negatively impacted | 3, Neither negatively nor positively impacted | 4, Somewhat positively impacted | 5, Strongly positively impacted | 6, Prefer not to say
dailystress	radio	How stressful was your child's day-to-day life during their quarantine period?	1, Much more stressful than usual | 2, Somewhat more stressful than usual | 3, Neither more nor less stressful than usual | 4, Somewhat less stressful than usual | 5, Much less stressful than usual | 6, Prefer not to say
quarantine_impact	notes	Please share any details about how you and your family were most affected by quarantine.
quarantineactivity	checkbox	<div class="rich-text-field-label"><p>During your child’s quarantine period, did your child do any of the following activities <span style="text-decoration: underline;">outside of in-person learning?</span> (Select all that apply)</p></div>	1, Interact in person with classmates who were also quarantined | 2, Interact in person with non-quarantined friends or classmates from their school | 3, Interact in person with non-quarantined friends not from their school | 4, Interact with family members who do not live in your household | 5, Go to a restaurant to dine in | 6, Attend events (e.g., church, parties, movies, entertainment, etc.) …
quarantineactivity_category	calculated		No activities | 1-2 activities | >3 activities
site		From Demographic Dataset	STL, St Louis County| SGC, Springfield Green County
student		From Demographic Dataset	Yes, Student
quarantine_type		From Demographic Dataset	Traditional | Modified
school_cat		From Demographic Dataset	Elementary | Middle School | High School
